# Supplementary material for: A shifting mutational landscape in 6 nutritional states: Stress-induced mutagenesis as a series of distinct stress input–mutation output relationships
Source: PLoS Biol. 2017 Jun 8;15(6):e2001477. doi: 10.1371/journal.pbio.2001477 (PMC5464527; doi:10.1371/journal.pbio.2001477)
Supplement: S1 Table — (XLSX) [file pbio.2001477.s001.xlsx]

## Sheet: Unlimited
S1.Table. List of mutations detected in cycA in CycR clones of E. coli. Separate tables are presented for each of six replicate cultures A-F for each of 6 conditions
(Unlimited condition, culture A).
Isolates	DNA change	Position in cycA	Mutation class	Mutation type
A1	CTTCCGCTAACAGCGGCGT(ins)	945	LI	LIR2
A2	C→G	958	BPS	GC→CG
A3	T→G	668	BPS	AT→CG
A4	G→T	685	BPS	GC→TA
A5	IS2	504	IS	IS2
A6	A→T	502	BPS	AT→TA
A7	CTTCCGCTAACAGCGGCGT(ins)	945	LI	LIR2
A9	CTTCCGCTAACAGCGGCGT(ins)	945	LI	LIR2
A10	IS2	709	IS	IS2
A11	IS150	848	IS	IS150
A12	CTTCCGCTAACAGCGGCGT(ins)	945	LI	LIR2
A13	AGCGGGGTCTTCCGCTAAA(ins)	936	LI	LIR2
A15	C→T	1030	BPS	GC→AT
A16	TCCCC-GATC(TCCCCCGATC)	394	SI	GC+1
A18	GATCATTTTCGT(del)	165	LI	Other-LI
A19	IS150	848	IS	IS150
A20	GCGGCGTGG(GCG-CGTGG)	1074	SI	GC-1
A21	IS2	762	IS	IS2
A22	C→A	957	BPS	GC→TA
A24	IS1	499	IS	IS1
A25	GGGT(ins)	1360	LI	Other-LI
A26	C→G	843	BPS	GC→CG
A27	C→T	917	BPS	GC→AT
A28	G→A	481	BPS	GC→AT
A30	NA	45	LI	Other-LI
A32	G→T	113	BPS	GC→TA
A33	CGCTAACAGCGGCGTCTTC(ins)	949	LI	LIR2
A34	C→T	763	BPS	GC→AT
A35	GTATGGCAG(GTAT-GCAG)	348	SI	GC-1
A37	CGCTAACAGCGGCGTCTTC(del)	930	LI	LDR2
A38	G→T	231	BPS	GC→TA
A39	CGCTAACAGCGGCGTCTTC(del)	930	LI	LDR2
A40	IS2	762	IS	IS2
A41	IS2	314	IS	IS2
A42	G→T	101	BPS	GC→TA
A43	ATGTGCT(ATG-GCT)	1255	SI	AT-1
A44	CGCTAACAGCGGCGTCTTC(del)	948	LI	LDR2
A45	CGCTAACAGCGGCGTCTTC(del)	949	LI	LDR2
A46	CGCTAACAGCGGCGTCTTC(ins)	949	LI	LIR2
A48	T→G	479	BPS	AT→CG
Culture B
Isolates	DNA change	Position in cycA	Mutation class	Mutation type
B2	CTTCCGCTAACAGCGGCGT(ins)	945	LI	LIR2
B3	IS1	580	IS	IS1
B4	CTTCCGCTAACAGCGGCGT(del)	925	LI	LDR2
B5	CTTCCGCTAACAGCGGCGT(ins)	945	LI	LIR2
B6	CTTCCGCTAACAGCGGCGT(del)	926	LI	LDR2
B8	TGCCATTGGCGG(del)	93	LI	LDR1
B9	IS150	848	IS	IS150
B10	C→T	777	BPS	GC→AT
B11	IS1	108	IS	IS1
B12	C→T	107	BPS	GC→AT
B13	C→T	1007	BPS	GC→AT
B14	AACCGTT(del)	1128	LI	Other-LI
B15	G→T	1068	BPS	GC→AT
B16	TGCCATTGGCGG(del)	93	LI	LDR1
B17	Insertion sequence	198	IS	Other-IS
B17a	CGCG-CTGG(CGCGCCTGG)	1357	SI	GC+1
B18	G→A	1073	BPS	GC→AT
B19	CTTCCGCTAACAGCGGCGT(ins)	945	LI	LIR2
B20	TGCCATTGGCGG(del)	93	LI	LDR1
B21	IS150	848	IS	IS150
B22	TTTCAGTCAC(del)		LI	Other-LI
B22a	C→T	559	BPS	GC→AT
B23	C→T	49	BPS	GC→AT
B24	CTTCCGCTAACAGCGGCGT(del)	926	LI	LDR2
B25	G→T	233	BPS	GC→TA
B26	C→T	49	BPS	GC→AT
B27	CTTCCGCTAACAGCGGCGT(ins)	945	LI	LIR2
B28	CTTCCGCTAACAGCGGCGT(ins)	945	LI	LIR2
B29	CTTCCGCTAACAGCGGCGT(ins)	946	LI	LIR2
B30	C→T	1127	BPS	GC→AT
B31	CTTCCGCTAACAGCGGCGT(ins)	945	LI	LIR2
B32	C→A	917	BPS	GC→TA
B33	CTTCCGCTAACAGCGGCGT(ins)	945	LI	LIR2
Culture C
Isolates	DNA change	Position in cycA	Mutation class	Mutation type
C1	GGGGGTTTTTCGCTAAAAA(ins)	939	LI	LIR2
C3	C→T	1321	BPS	GC→AT
C5a	C→A	887	BPS	GC→TA
C6a	G→C	113	BPS	GC→CG
C5	CTTCCGCTAACAGCGGCGT(ins)	945	LI	LIR2
C6	TGTCTTCCGCTAACAGCGG(ins)	923	LI	LIR2
C7	CTTCCGCTAACAGCGGCGT(ins)	945	LI	LIR2
C8	CTTCCGCTAACAGCGGCGT(ins)	945	LI	LIR2
C9	CTTCCGCTAACAGCGGCGT(ins)	945	LI	LIR2
C10	CTTCCGCTAACAGCGGCGT(ins)	945	LI	LIR2
C11	CTTCCGCTAACAGCGGCGT(ins)	945	LI	LIR2
C13	CGCTAACAGCGGCGTCTTC(ins)	947	LI	LIR2
C14	GGTTTATCGCGCTGG(del)	1346	LI	Other-LI
C15	CTTCCGCTAACAGCGGCGT(ins)	945	LI	LDR2
C16	CTTCCGCTAACAGCGGCGT(ins)	945	LI	LDR2
C17	CGCTAACAGCGGTGTCTTC(ins)	947	LI	LDR2
C18	IS150	858	IS	IS150
C19	IS150	848	IS	IS150
C20	T→G	965	BPS	AT→GC
C21	CGCTAACAGCGGCGTCTTC(ins)	947	LI	LIR2
C22	CTTCCGCTAACAGCGGCGT(ins)	945	LI	LIR2
C23	IS150	853	IS	IS150
C25	T→A	487	BPS	AT→TA
C26	CTTCCGCTAACAGCGGCGT(ins)	945	LI	LIR2
C27	CTTCCGCTAACAGCGGCGT(ins)	945	LI	LIR2
C28	CTTCCGCTAACAGCGGCGT(ins)	945	LI	LIR2
C29	CTTCCGCTAACAGCGGCGT(ins)	945	LI	LIR2
C30	IS150	848	IS	IS150
C31	CTTCCGCTAACAGCGGCGT(ins)	945	LI	LIR2
C32	CTTCCGCTAACAGCGGCGT(ins)	945	LI	LIR2
C33	CTTCCGCTAACAGCGGCGT(ins)	945	LI	LIR2
C34	CTTCCGCTAACAGCGGCGT(ins)	945	LI	LIR2
C35	CTTCCGCTAACAGCGGCGT(ins)	945	LI	LIR2
C37	CTTCCGCTAACAGCGGCGT(ins)	945	LI	LIR2
C38	IS150	848	IS	IS150
C39	CTTCCGCTAACAGCGGCGT(ins)	945	LI	LIR2
C40	CTTCCGCTAACAGCGGCGT(ins)	945	LI	LIR2
C41	GGTTTT-CGCT(GGTTTTTCGCT)	669	SI	AT+1
C42	CTTCCGCTAACAGCGGCGT(ins)	945	LI	LIR2
C43	CTTCCGCTAACAGCGGCGT(ins)	945	LI	LIR2
C44	CTTCCGCTAACAGCGGCGT(ins)	945	LI	LIR2
Culture D
Isolates	DNA change	Position in cycA	Mutation class	Mutation type
D1	A→C	711	BPS	AT→CG
D2	CGCTAACAGCGGCGTCTTC(ins)	947	LI	LIR2
D3	GTCTTCCGCTAAAAGCGGG(ins)	924	LI	LIR2
D4	CTTCCGCTAACAGCGGCGT(ins)	945	LI	LIR2
D8	IS150	848	IS	IS150
D10	CGCTAACAGCGGCGTCTTC(ins)	948	LI	LIR2
D11	CGCTAACAGCGGCGTCTTC(ins)	948	LI	LIR2
D12	IS1	351	IS	IS1
D13	TGCCATTGGCGG(del)	92	LI	LDR1
D14	C→A	321	BPS	GC→TA
D15	TATCGCGCTGGGGTT(del)	1350	LI	Other-LI
D17	IS2	714	IS	IS2
D18	C→T	134	BPS	GC→AT
D19	T→G	209	BPS	AT→CG
D20	G→T	119	BPS	GC→TA
D21	IS	232	IS	Other-IS
D22	IS	272	IS	Other-IS
D23	C→A	1130	BPS	GC→TA
D24	T→G	1189	BPS	AT→CG
D25	CGCTAACAGCGGCGTCTTC(del)	929	LI	LIR2
D26	GTGCGGTGTCTTCCGCTAACA(ins)	917	LI	LIR2
D27	C→T	116	BPS	GC→AT
D28	GTG(del)	436	LI	Other-LI
D31	CGCTAACAGCGGCGTCTTC(del)	930	LI	LDR2
D35	C→T	341	BPS	GC→AT
D36	C→A	218	BPS	GC→TA
D37	IS	272	IS	Other-IS
D38	C→A	950	BPS	GC→TA
D40	G→A	603	BPS	GC→AT
D43	IS1	161	IS	Other-IS
D44	C→T	917	BPS	GC→AT
D45	IS	407	IS	Other-IS
D46	IS150	852	IS	IS150
D47	C→T	134	BPS	GC→AT
D48	TTC-TTTG→TTCATTTG	643	SI	AT+1
	Note: ins=insertion and del=deletion
Culture E
Isolates	DNA change	Position in cycA	Mutation class	Mutation type
E1	GTTT(del)	926	LI	LDR1
E2	TATCGCGCTGGGGTT(del)	1350	LI	Other-LI
E3	IS2	762	IS	IS2
E4	IS150	848	IS	IS150
E5	G→T	764	BPS	GC→TA
E7	IS1	108/342	IS	IS1
E9	GGCGTCTTCTCT(del)	945	LI	LDR2
E10	T→G	1159	BPS	AT→CG
E11	GCGCGCTTA→GCGC--TTA	1024	SI	GC-1/GC-1
E12	IS150	848	IS	IS150
E13	TCTCGTGTA(del)	1049	LI	Other-LI
E14	Insertion	545	LI	Other-LI
E15	CTTCCGCTAACAGCGGCGT(del)	926	LI	Other-LI
E16	C→T	379	BPS	GC→AT
E17	C→A/C→A	723/724	BPS	GC→TA/GC→TA
E18	ATTGGTTTT→ATTG-TTTT	190	SI	GC-1
E21	CATC-TAC→CATCTTAC	1210	SI	AT+1
E22	Insertion	307	LI	Other-LI
E23	Insertion	108	LI	Other-LI
E25	G→C	816	BPS	GC→CG
E26	CTTCCGCTAACAGCGGCGT(del)	926	LI	LDR2
E27	C→A	53	BPS	GC→TA
E28	IS1	108	IS	IS1
E29	IS1	108	IS	IS1
E30	IS150	848	IS	IS150
E31	CGCTAACAGCGGCGTCTTC(del)	930	LI	LDR2
E32	IS150	848	IS	IS150
E33	IS5	926	IS	Other-IS
E34	G→T	650	BPS	GC→TA
E35	CTTCCGCTAACAGCGGCGT(ins)	945	LI	LIR2
E36	CGCTAACAGCGGCGTCTTC(del)	930	LI	LDR2
E37	C→T	1068	BPS	GC→AT
E38	T→G	1145	BPS	AT→CG
E39	CTTCCGCTAACAGCGGCGT(del)	930	LI	LDR2
E40	IS150	848	IS	IS150
E43	IS1	1269	IS	IS1
E44	CTTCCGCTAACAGCGGCGT(del)	926	LI	LDR2
E45	CTTCCGCTAACAGCGGCGT(del)	926	LI	LDR2
E47	CGCTAACAGCGGCGTCTTC(del)	930	LI	LDR2
E48	IS150	848	IS	IS150
Culture F
Isolates	DNA change	Position in cycA	Mutation class	Mutation type
F3	TCAGGT(TC-GGT)	11	SI	AT-1
F4	CATTAT(Ins)	1112	LI	Other-LI
F5	IS150	958	IS	IS150
F6	IS1	232	IS	IS1
F8	TAACCGGTATGGCAGAC(del)	338	LI	Other-LI
F9	TAACCGGTATGGCAGAC(del)	338	LI	Other-LI
F10	CTTCCGCTAACAGCGGCGT(ins)	945	LI	LIR2
F11	ACAACAGC(ACA→CAGC)	700	SI	AT-1
F12	IS150	848	IS	IS150
F13	C→T	1198	BPS	GC→AT
F14	Insertion	108	LI	Other-LI
F15	T→G	450	BPS	AT→GC
F16	G→T	190	BPS	GC→TA
F17	CTTCCGCTAACAGCGGCGT(del)	926	LI	LDR2
F18	C→T	1031	BPS	GC→AT
F20	CAAATCTTTTA(CAAATC-TTTA)	258	SI	AT-1
F21	G→A	191	BPS	GC→AT
F23	A→T(IS150)	109	IS150	AT→TA
F24	TAGGGCTGC(TAGG-CTGC)	873	SI	GC-1
F25	IS1	272	IS	IS1
F26	A→C	227	BPS	AT→CG
F27	Insertion	405	LI	Other-LI
F28	TGCCATTGGCGG(del)	93	LI	LDR1
F29	CGCTAACAGCGGCGTCTTC(del)	930	LI	LDR2
F32	TACAACAGC(TACA-CAGC)	700	SI	GC-1
F33	C→T	135	BPS	GC→TA
F34	T→G	479	BPS	AT→CG
F35	C→T	379	BPS	GC→TA
F36	IS150	848	IS	IS150
F37	CGCTAACAGCGGCGTCTTC(del)	930	LI	LDR2
F38	C→A	662	BPS	GC→TA
F39	IS150	848	IS	IS150
F40	ATTGGCGGTGCC (del)	96	LI	LDR1
F41	TATCGCGCTGGGGTT(del)	1350	LI	Other-LI
F42	CGCTAACAGCGGCGTCTTC(ins)	949	LI	LIR2
F44	G→A	956	BPS	GC→AT
F45	Insertion	108	LI	Other-LI
F46	CGTGG-AGTT(CGTGGAAGTT)	820	SI	AT+1
F47	G→C	816	BPS	GC→CG
F48	IS150	848	IS	IS150

## Sheet: Carbon-limited
S1.Table (cont.). List of mutations detected in cycA in CycR clones of E. coli. Separate tables are presented for each of six replicate cultures A-F for each of 6 conditions
Carbon-limited
Culture A
Isolates	DNA change	Position in cycA	Mutation class	Mutation type
A1	ATT→ATC	189	BPS	AT→GC
A2	CTG→CGG	419	BPS	AT→CG
A3	NA (>20 bp)	287	LI	Other-LIs
A4	NA (>20 bp)	163	LI	Other-LIs
A5	NA (>20 bp)	163	LI	Other-LIs
A6	IS150	848	IS	IS150
A7	TGG→TGA	1370	BPS	GC→AT
A8	CGCTAACAGCGGCGTCTTC (del)	929	LI	LDR2
A9	IS1	244	IS	IS1
A10	IS150	851	IS	IS150
A11	CGCTAACAGCGGCGTCTTC (ins)	929	LI	LIR2
A12	CGCTAACAGCGGCGTCTTC (ins)	929	LI	LIR2
A13	TGG→TGA	1370	BPS	GC→AT
A14	IS150	848	IS	IS150
A15	CGCTAACAGCGGCGTCTTC (ins)	945	LI	LIR2
A16	IS150	851	IS	IS150
A17	IS150	851	IS	IS150
A18	TGG→TGA	1370	BPS	GC→AT
A19	TAC→TAG	1182	BPS	GC→CG
A20	TCG→TAG	164	BPS	GC→TA
A21	CGGCAAGCTGAT (del)	1253	LI	Other-LIs
A22	GGGGGACGGG (GGGG-ACGGG)	117	SI	GC-1
A24	IS150	848	IS	IS150
A25	CGGCAAGCTGAT	967	LI	Other-LIs
A26	TGG→TGA	1370	BPS	GC→AT
A27	TGG→TGA	1370	BPS	GC→AT
A30	IS150	851	IS	IS150
A31	TGCCATTGGCGG (ins)	96	LI	LIR1
A32	TTTCTAAGCGC (del)	1012	LI	Other-LIs
A33	IS150	851	IS	IS150
A34	CCGTGAAAAT (CCGTG-AAAT)	449	SI	AT-1
A35	IS150	851	IS	IS150
A36	TCG→TAG	1052	BPS	GC→TA
A37	TGG→TGA	1073	BPS	GC→AT
A38	GGC→GAC	1073	BPS	GC→AT
A39	CTGCGGCGTCTTCCGCTAACA (del)	930	LI	LDR2
A40	IS150	851	IS	IS150
A41	AAGAAGCGGG→AAGA-GCGGG	1388	IS	AT-1
Culture B
Isolates	DNA change	Position in cycA	Mutation class	Mutation type
B1	GGCGGCGTCTTCCGCTAACA(ins)	945	LI	LIR2
B2	GCGGCGTCTTCCGCTAACA (del)	918	LI	LDR2
B4	G→A	1370	BPS	GC→AT
B5	G→A	1370	BPS	GC→AT
B6	GCGCCATTT→GCGC-ATTT	596	SI	GC+1
B7	GCTGGGT→(GCT-GGT)	877	SI	GC+1
B8	IS150	851	IS	IS150
B9	G→A	979	BPS	GC→AT
B10	IS150	851	IS	IS150
B11	G→A	1065	BPS	GC→AT
B12	G→A	1370	BPS	GC→AT
B13	TAAGAAGCGG→TAAG-AGCGG	1388	SI	AT-1
B14	IS1	55	IS	IS1
B15	G→T	239	BPS	GC→TA
B16	851	851	IS	IS150
B17	GCGCAATTTG→ GCGCA-TTTG	597	SI	AT+1
B18	A→G	434	BPS	AT→GC
B19	IS1	55	IS	IS1
B20	G→T	1370	BPS	GC→TA
B22	G→A	34	BPS	GC→AT
B23	A→G	284	BPS	AT→GC
B24	NA (>20 bp)	420	LI	Other-Lis
B25	IS150	848	IS	IS150
B26	G→A	1370	BPS	GC→AT
B27	CGCCCTTGTGT→ CGCC-TTGTGT	514	SI	GC-1
B28	A→C	212	BPS	AT→CG
B32	NA (>20 bp)	420	LI	Other-Lis
B33	IS150	851	IS	IS150
B34	GGAAGATGACACT	1315	LI	Other-LIs
B38	G→A	818	BPS	GC→AT
B39	G→A	1321	BPS	GC→AT
B41	IS150	851	IS	IS150
B42	G→T	1073	BPS	GC→TA
B43	IS150	851	IS	IS150
B44	NA (>20 bp)	343	LI	Other-LIs
B45	G→A	1317	BPS	GC→AT
B46	IS1	373	IS	IS1
B47	NA (>20 bp)	229	LI	Other-LIs
B48	IS150	848	IS	IS150
Culture C
Isolates	DNA change	Position in cycA	Mutation class	Mutation type
C1	IS1	318	IS	IS1
C2	IS150	852	IS	IS150
C3	IS150	848	IS	IS150
C4	CGGTGCCATTGG(del)	101	LI	LDR1
C5	IS150	848	IS	IS150
C6	TGC	430	LI	Other-LIs
C7	G→A	155	BPS	GC→AT
C8	A→C	791	BPS	AT→CG
C9	G→A	408	BPS	GC→AT
C10	IS150	848	IS	IS150
C11	CGGTGCCATTGG(del)	101	LI	LDR1
C12	G→A	917	BPS	GC→AT
C13	A→C	419	BPS	AT→CG
C14	GCGGCGTCT(GCGG-GTCT)	942	SI	GC-1
C15	G→A	155	BPS	GC→AT
C16	IS150	848	IS	IS150
C17	A→C	89	BPS	AT→CG
C18	AGCTTGGTAG(AGCT-GGTAG)	689	SI	AT+1
C19	G→A	649	BPS	GC→AT
C21	IS1	318	IS	IS1
C22	C-A	1186	BPS	GC→TA
C23	C-A	1306	BPS	GC→TA
C24	IS150	848	IS	IS150
C25	CGCTAACAGCGGCGTCTTC(ins)	948	LI	LIR2
C26	CTGCTCG (6bp)	1062	LI	Other-LI
C27	CGCTAACAGCGGCGTCTTC(ins)	948	LI	LIR2
C28	IS150	848	IS	IS150
C29	IS150	848	IS	IS150
C30	G→A	190	BPS	GC→AT
C31	CTTCCGCTAACAGCGGCGT	926	LI	LDR2
C32	TCGCC-ATTGT→TCGCCCATTGT	511	SI	GC+1
C33	A→C	109	BPS	AT→CG
C34	CGCC-ATTGT→CGCCCATTGT	514	SI	GC+1
C34a	NA	234	LI	Other_LI
C35	IS150	848	IS	IS150
C36	G→A	623	BPS	GC→AT
C37	IS150	851	IS	IS150
C38	ATGTT-CGTCT→ATGTTTCGTCT	1155	SI	AT+
Culture D
Isolates	DNA change	Position in cycA	Mutation class	Mutation type
D38	C→T	49	BPS	GC→AT
D39	ATTGGCGGTGCC (del)	92	LI	LDR1
D40	G-A	1370	BPS	GC→AT
D42	CGCTAACAGCGGCGTCTTC(del)	948	LI	LDR2
D43	GCGGCGTCTTCCGCTAACA(ins)	918	LI	LIR2
D45	IS150	848	IS	IS150
D46	CGGTGCCATTGG(del)	101	LI	LDR1
D47	A→G	448	BPS	AT→GC
D48	IS150	848	IS	IS150
D49	IS150	848	IS	IS150
D50	A-G	586	BPS	AT→GC
D51	CTTT-CAGTC→CTTTTCAGTC	562	SI	AT+1
D52	>20 bp del	234	LI	Other-LIs
D53	G-A	917	BPS	GC→AT
D54	IS150	848	IS	IS150
D56	GGC (del)	992	LI	Other-Lis
D58	GGGGGTTTTTCGGTAACAG (ins)	938	LI	LIR2
D59	G→A	671	BPS	GC→TA
D60	CGCTAACAGCGGCGTCTTC(del)	929	LI	LDR2
D62	GTCGTG(del)	1284	LI	Other-LIs
D63	Ins (DNA binding)	541	IS	Other_LI
D64	IS2	217	IS	Other_ISs
D65	ACTTT-GTGGT→ACTTTTGTGGT	796	SI	AT-1
D66	T→G	301	BPS	AT→CG
D67	GTTCGTGT (del)	856	LI	Other-LI
D68	IS150	848	IS	IS150
D69	IS150	848	IS	IS150
D70	CGGTAACAGCGGTGTTTTT(ins)	948	LI	LIR2
D72	IS150	848	IS	IS150
D73	CTTTG-CCGGA→CTTTGCCCGGA	646	SI	GC+1
D74	TCGCC-ATTG→TCGCCCATTG	514	SI	GC+1
D75	G→A	917	BPS	GC→AT
D76	>20 bp del	147	LI	Other-LI
D77	IS150	848	IS	IS150
D79	CATGGTAGATCAGGTAAA (del)	-1	LI	Other_LI
D80	GTC	1287	LI	Other-LI
D81	CGCTAACAGCGGCGTCTTC	925	LI	LDR2
D82	GTAC-GGGG→GTAC-GGGG	116	SI	GC+1
D83	G→A	1007	BPS	GC→AT
Culture E
Isolates	DNA change	Position in cycA	Mutation class	Mutation type
E1	IS5	334	IS	Other-IS
E2	NA (> 20 bp del)	106	LI	Other-LI
E3	G→A	1007	BPS	GC→AT
E4	A→C	1060	BPS	AT→CG
E6	A→C	434	BPS	AT→CG
E8	G→A	917	BPS	GC→AT
E10	TGCCATTGGCGG (Del)	96	LI	LDR1
E11	IS150	848	IS	IS150
E15	G→A	118	BPS	GC→AT
E18	G→A	55	BPS	GC→TA
E19	ATC-TAC→ATCATAC	1211	SI	AT+1
E23	IS150	848	IS	IS150
E24	GTGG-AGTT→GTGGAAGTT	820	SI	AT+1
E27	IS1	398	IS	IS1
E29	A→C	434	BPS	AT→CG
E30	NA (> 20 bp del)	295	LI	Other-Lis
F31	TCACTGCC(TCA--GCC)	733	SI	GC-1/AT-1
E33	IS150	848	IS	IS150
E34	IS150	848	IS	IS150
E35	G→A	915	BPS	GC→AT
E38	A→C	434	BPS	AT→CG
E39	A→C	434	BPS	AT→CG
E41	GGTGCTGACC→GGTG--GACC)	910	SI	GC-1/AT-1
E42	A→C	434	BPS	AT→CG
E46	A→C	107	BPS	GC→AT
E47	NA (> 20 bp del)	152	LI	Other-LI
Culture F
Isolates	DNA change	Position in cycA	Mutation class	Mutation type
F1	IS	851	IS	IS150
F2	IS	851	IS	IS150
F1(4)	T→C	189	BPS	AT→GC
F2 (3)	IS	849	IS	IS1
F3 (5)	A→G	629	BPS	AT→GC
F4 (6)	G→A	293	BPS	GC→AT
F5 (7)	RN	887	BPS	GC→AT
F6 (1)	Insertion	848	IS	IS150
F7 (2)	Insertion	848	IS	IS150
F11	978-1055 (del)	978	LI	Other-LI
F12	CTTCCGCTAACAGCGGCGT(del)	926	LI	LDR2
F16	G→A	1321	BPS	GC→AT
F17	TGCCTGCTGCC(del)	874	LI	Other-LI
F18	TGATCAACTTT→TGATCA-CTTT	899	SI	AT-1
F19	TGCCATTGGCGG(del)	92	LI	LDR1
F20	TGCCATTGGCGG(del)	92	LI	LDR1
F22	G→A	117	BPS	GC→AT
F23	IS2	401	IS	IS2
F24	C→T	341	BPS	GC→AT
F25	CACTGGAAGATGA(del)	1304	LI	Other-LI
F26	IS	848	IS	IS150
F27	IS	848	IS	IS150
F28	TGTTTATTGG(del)	1373	LI	Other-LI
F29	G→T	935	BPS	GC→TA
F30	C→A	494	BPS	GC→TA
F33	GCGATGCACTT(GCGAT-CACTT)	555	SI	AT-1
F34	TACAAA-TCTTT(TACAAATTCTTT)	256	SI	AT+1
F35	IS	75	IS	IS2
F36	IS	75	IS	IS2
F37	ATTGGTTTT(ATTG-TTTT)	190	SI	GC-1
	Note: ins=insertion and del=deletion

## Sheet: phospate-limited
S1.Table (cont.). List of mutations detected in cycA in CycR clones of E. coli. Separate tables are presented for each of six replicate cultures A-F for each of 6 conditions
Phosphate-limited
Culture A
Isolates	DNA change	Position in cycA	Mutation class	Mutation type
A1	GGA→TGA	298	BPS	GC→TA
A2	ATTGGCGGTGCC(del)	96	LI	LDR1
A3	TCT→TTT	917	BPS	GC→AT
A4	CTTCCGCTAACAGCGGCGT(ins)	944	LI	LIR2
A5	TAC→TAA	321	BPS	GC→TA
A6	ATGCCCCTCGG(ATGCC-CTCGG)	1239	SI/IS	GC-1
A7	ATTGGCGGTGCC(del)	96	LI	LDR1
A8	GTA→GAA	692	BPS	AT→TA
A9	CACTGGAAGATGA(del)	1301	LI	Other-LDs
A10	GCG→GAG	743	BPS	GC→TA
A11	ATTGGCGGTGCC(del)	96	LI	LDR1
A12	NA (>20 bp del)	270	LI	Other-LDs
A13	ATTGGCGGTGCC	96	LI	LDR1
A14	GAGT-TGGA→GAGTATGGA	819	SI	AT+1
A15	ATTGGCGGTGCC (ins)	96	LI	LIR1
A16	CGGCGTCTTCCGCTAACA (del)	920	LI	LDR2
A17	CTG-CGG	857	BPS	AT→CG
A18	GCGGCGTCTTCCGCTAAC(del)	918	LI	LDR2
A19	GCGGCGTCTTCCGCTAAC(del)	918	LI	LDR2
A20	G→T	1176	BPS	GC→TA
A20	CGGTGCC→CGG-GCC	105	SI	AT-1
A21	C→T	647	BPS	GC→AT
A22	ATTGGCGGTGCC(del)	96	LI	LDR1
A23	G→T	887	BPS	GC→TA
A24	C→T	1160	BPS	GC→AT
A25	G→T	311	BPS	GC→TA
A27	NA (>20 bp del)	309	LI	Other-LDs
A28	G→A	329	BPS	GC→AT
A29	G→A	381	BPS	GC→AT
A31	A→T	1013	BPS	AT→TA
A32	GCGGCGTCTTCCGCTAACA (del)	919	LI	LDR2
A33	TCGC-TGAT→TCGCTTGAT	523	SI	AT+1
A34	CGGTGCCATTGG(del)	101	LI	LDR1
A35	CCTCCTGCG→CCTC-TGCG	915	SI	GC-1
A36	CGCTAACAGCGGCGTCTTC(del)	929	LI	LDR2
A37	GGTGGCGAT→GGTG-CGAT	360	SI	GC+1
A38	G→T	669	BPS	GC→TA
A40	G→T	939	BPS	GC→TA
A41	NA (>20 bp del)	337	LI	Other-LDs
A42	G→A	703	BPS	GC→AT
A43	CGCTAACAGCGGCGTCTTC(ins)	948	LI	LIR2
A44	ATTGGCGGTGCC(del)	96	LI	LDR1
A45	G→T	655	BPS	GC→TA
A46	ATTGGCGGTGCC(del)	96	LI	LDR1
A47	GGTACTGGT→GGTA-TGGT	1261	SI	GC-1
A48	CGCTAACAGCGGCGTCTTC(ins)	948	LI	LIR2
Culture B
Isolates	DNA change	Position in cycA	Mutation class	Mutation type
B1	AAAA-TCGT(AAAAATCGT)	506	SI	AT+1
B2	NA (>20 bp del)	1300	LI	Other-LI
B3	C→A	835	BPS	GC→TA
B4	C→A	932	BPS	GC→TA
B5	IS1	125	IS	IS1
B6	CGCTAACAGCGGCGTCTTC(ins)	948	LI	LIR2
B7	ATTGGCGGTGCC(del)	96	LI	LDR1
B8	ATTGGCGGTGCC(del)	96	LI	LDR1
B9	ATTGGCGGTGCC(del)	96	LI	LDR1
B10	GCTAACAGCGGCGTCTTCT(del)	918	LI	LDR2
B11	G→T	130	BPS	GC→AT
B12	NA (>20 bp del)	1171	LI	Other-LI
B13	L-del	1300	LI	Other-LI
B14	G→C	1118	BPS	GC→CG
B15	A→C	68	BPS	AT→CG
B16	ATTGGCGGTGCC(del)	96	LI	LDR1
B17	A→C	1115	BPS	AT→CG
B18	G→T	743	BPS	GC→TA
B19	T→C	1315	BPS	AT→GC
B20	L-del	925	LI	LDR2
B21	ATTGGCGGTGCC(del)	96	LI	LDR1
B22	ATTGGCGGTGCC(del)	96	LI	LDR1
B23	L-del	925	LI/BPS	LDR2/GC→TA
B24	ATTGGCGGTGCC(del)	96	LI	LDR2
B25	A→C	316	BPS	AT→CG
B26	G→T	926	BPS	GC→TA
B28	ATTGGCGGTGCC(del)	96	LI	LDR1
B29	G→T	1223	BPS	GC→TA
B30	C→A	835	BPS	GC→TA
B31	ATTGGCGGTGCC(del)	96	LI	LDR1
B32	GCCGGATTCCAG(GCCGGA-TCCAG)	652	SI	AT-1
B33	IS150	848	IS	IS150
B34	L-del 6 bp del	1279	LI	Other-LI
B35	ATGGG-TCTGG (ATGGGGTCTGG)	132	SI	GC-1
B37	AT→CG	514	BPS	AT→CG
B38	L-ins	948	LI	LIR2
B39	ATTGGCGGTGCC(del)	96	LI	LDR1
B40	GTGTTC(del)	1285	LI	Other-LI
B41	TTACTCGGGCC (TTACTC-GGCC)	461	SI	GC-1
B42	CGCTAACAGCGGCGTCTTC(ins)	948	LI	LIR2
B43	ATTGGCGGTGCC(del)	96	LI	LDR1
B44	NA (>20 bp del)	173	LI	Other-LI
B45	L-del 6 bp del	1279	LI	Other-LI
B46	NA (>20 bp del)	309	LI	Other-LI
B47	AT→TA	303	BPS	AT→TA
B48	ATTGGCGGTGCC(del)	96	LI	LDR1
Culture C
Isolates	DNA change	Position in cycA	Mutation class	Mutation type
C1	GCGGTGCCA→GCGG-GCCA	105	SI	AT-1
C3	CCGAAAGG→CCG-AAGG	625	SI	AT-1
C4	IS1	707	IS	IS1
C5	CTG (del)	910	LI	Other-LI
C6	T-A	375	BPS	AT→TA
C7	GCGTTCTTT(GGCGT-CTTT)	1274	SI	AT-1
C8	GTTT-ATGT→GTTTAATGT)	1150	SI	AT+1
C10	TTTATGTT→TTTA-GTT)	1151	SI	AT-1
C12	IS150	852	IS	IS150
C13	NA (> 20 bp del)	378	LI	Other-LI
C14	A-C	504	BPS	AT→CG
C15	G-T	679	BPS	GC→TA
C16	NA	1292	BPS	GC→TA
C17	G-T	629	BPS	GC→TA
C18	C-A	685	BPS	GC→TA
C19	IS150	848	IS	IS150
C21	IS150	848	IS	IS150
C22	C-A	958	BPS	GC→TA
C24	CTTCCGCTAACAGCGGCGT(del)	925	LI	LDR2
C26	NA (> 20 bp del)	263	IS	Other-Lis
C27	T-A	331	BPS	AT→TA
C29	ATTGGCGGTGCC(del)	96	LI	LDR1
C30	CGCAAGCGTGATCAACT(del)	901	LI	Other-LIs
C31	G-T	511	BPS	GC→TA
C33	T-G	450	BPS	AT→CG
C34	IS1	715	IS	IS1
C35	NA (> 20 bp del)	1043	BPS	AT→TA
C36	IS1	570	IS	IS1
C37	NA (> 20 bp del)	63	LI	Other-LI
C38	IS1	792	IS	IS1
C40	T-A	331	BPS	AT→TA
C41	IS1	715	IS	IS1
C42	TTGTAACCG→TTGT-ACCG	339	SI	AT-1
C43	TTTCGTGGGG→TTTC-TGGGG)	676	SI	CG-1
C44	IS1	715	IS	IS1
C45	ATTGGCGGTGCC(del)	96	LI	LDR1
C46	G-A	472	BPS	GC→AT
C47	ATTGGCGGTGCC(del)	96	LI	LDR1
C48	ATTGGCGGTGCC(del)	96	LI	LDR1
Culture D
Isolates	DNA change	Position in cycA	Mutation class	Mutation type
D1	G-T	481	BPS	GC→TA
D3	NA (>20 bp del)	163	LI	Other-LIs
D5	IS2	810	IS	IS2
D6	NA (>20 bp del)	163	LI	Other-Lis
D7	GCGTTCTT→GCGT-CTT	1274	SI	AT-1
D8	IS1	186	IS	IS1
D9	CTTCCGATTTA(CTTCC-ATTTA)	277	SI	GC-1
D11	NA (>20 bp del)	163	LI	Other-Lis
D12	CGCTAACAGCGGCGTCTTC(del)	929	LI	LDR2
D13	L-deletion	331	LI	Other-Lis
D14	CTTCCGCTAACAGCGGCGT(del)	925	LI	LDR2
D15	NA (>20 bp del)	163	LI	Other-Lis
D16	ATTGGCGGTGCC(del)	96	LI	LDR1
D17	C-T	763	BPS	GC→AT
D18	GGGCGGTCG→GGGC-GTCG	161	SI	CG-1
D19	TTTCGAATC→TTTC-AATC	240	SI	CG-1
D20	IS5	149	IS	Other-ISs
D21	ATTGGCGGTGCC(del)	96	LI	LDR1
D23	TTTT-CGTTT(TTTTTCGTTT)	169	SI	AT+1
D25	A-G	1255	BPS	AT→GC
D26	CCTC-ATCT(CCTCTATCT)	1207	SI	AT+1
D28	CGAAA-GCGT(CGAAAAGCGT)	999	SI	AT+1
D29	ATTGGCGGTGCC	96	LI	LDR1
D30	CTTTCGAATCT (CTTTC-AATCT)	240	SI	GC-1
D31	TCTACCA	948	LI	LDR2
D32	G-T	1182	BPS	GC→TA
D33	NA (>20 bp del)	401	LI	Other-Lis
D34	GGTT-CCCC (GGTTCCCCC)	389	SI	GC+1
D36	CGTCTTCCGCTAACAGCGGC	923	LI	LIR2
D39	IS2	753	IS	IS2
D40	NA (>20 bp del)	143	LI	Other-Lis
D41	CTCAGTTC (CTCA-TTC)	381	SI	GC-1
D44	ATTGGCGGTGCC(del)	98	LI	LDR1
D46	GTACAACA (GTAC-ACAA)	719	SI	AT-1
D47	G-A	958	BPS	GC→AT
D48	ATTGGCGGTGCC(del)	96	LI	LDR1
Culture E
Isolates	DNA change	Position in cycA	Mutation class	Mutation type
E1	CTTCCGCTAACAGCGGCGT(del)	926	LI	LDR2
E2	CGCA-TTT(CGCATTTT)	597	SI	AT+1
E3	CGCTAACAGCGGCGTCTTC(ins)	948	LI	LIR2
E4	CGT-GGGG(CGTGGGGG)	678	SI	GC+1
E5	A-C	965	BPS	AT→CG
E6	CGCTAACAGCGGCGTCTTC(del)	929	LI	LDR2
E8	CGCTAACAGCGGCGTCTTC(del)	929	LI	LDR2
E9	C-T	61	BPS	GC→TA
E10	CGCTAACAGCGGCGTCTTC(ins)	948	LI	LIR2
E11	G-T	247	BPS	GC→TA
E12	G-T	1052	BPS	GC→TA
E18	AACGATTA(AACG-TTA)	145	SI	AT-1
E19	T-A	450	BPS	AT→TA
E20	A-C	1052	BPS	AT→CG
E21	CGCTAACAGCGGCGTCTTC(del)	929	LI	LDR2
E22	G-A	676	BPS	GC→AT
E23	NA (>20 bp del)	478	LI	Other-LIs
E24	CGCTAACAGCGGCGTCTTC(del)	929	LI	LDR2
E25	ATTGGCGGTGCC(del)	96	LI	LDR1
E26	TGTTGCTGA(TGTT-CTGA)	1296	SI	GC-1
E27	AATCTTTT(AATC-TTT)	258	SI	AT-1
E28	G-T	475	BPS	GC→TA
E30	G-A	1136	BPS	GC→AT
E31	CGCTAACAGCGGCGTCTTC(ins)	948	LI	LIR2
E32	GTT-CCC(GTTCCCC)	389	SI	GC+1
E33	ATTGGCGGTGCC	96	LI	LDR1
E34	G-A	670	BPS	GC→AT
E35	GAAAGGTTT(GAA--GTTT)	626	SI	AT-1/GC-1
E36	CTTCCGCTAACAGCGGCGT(ins)	944	LI	LIR2
E40	CGCTAACAGCGGCGTCTTC (ins)	948	LI	LIR2
E41	T-A	331	BPS	AT→TA
E42	CCATT-GTGTC(CCATTGGTGTC)	516	SI	GC+1
E43	IS150	848	IS	IS150
E46	AAAGTCG(AAA-TCG)	19	SI	GC-1
E47	ATTGGCGGTGCC(del)	96	LI	LDR1
E48	G-A	423	BPS	GC→AT
Culture F
Isolates	DNA change	Position in cycA	Mutation class	Mutation type
C1	T-G	524	BPS	AT→CG
C2	TACAAATC→TAC-AATC	243	SI	AT-1
C3	GCTGGGTATGTA(GC---GTATGTA)	1258	LI	Other-LIs
C4	IS2	844	IS	IS2
C5	CAGCCGTAT(CAGC-GTAT)	958	SI	CG-1
C6	AAAGCCC(AAA-CCC)	842	SI	CG-1
C7	GGGG-TT(GGGGGTT)	121	SI	GC+1
C8	IS1	299	IS	IS1
C9	C-T	155	BPS	GC→AT
C10	CGCTAACAGCGGCGTCTTC (ins)	948	LI	LIR2
C11	GTGG-AGT(GTGGAAGT)	820	SI	AT+1
C12	C-A	617	BPS	GC→TA
C13	IS150	848	IS	IS150
C14	T-G	524	BPS	AT→CG
C15	G-A	157	BPS	GC→AT
C16	ATTGGCGGTGCC(del)	96	LI	LDR1
C17	ACGCCGTG	810	LI	Other-LI
C18	IS150	848	IS	IS150
C19	CTTCCGCTAACAGCGGCGT(del)	926	LI	LDR2
C20	ATTGGCGGTGCC(del)	96	LI	LDR1
C21	IS1	672	IS	IS1
C22	ATTGGCGGTGCC(del)	96	LI	LDR1
C23	A-G	80	BPS	AT→GC
C24	CGCTAACAGCGGCGTCTTC (ins)	948	LI	LIR2
C25	ATTGGCGGTGCC(del)	96	LI	LDR1
C26	CGCTAACAGCGGCGTCTTC (ins)	948	LI	LIR2
C27	T-C	1159	BPS	AT→GC
C28	GGTTTATCGCGCTGG(del)	1345	LI	Other-LIs
C29	TTCGCGCTGA(TTCGC--TGA)	791	SI	CG-1/GC-1
C30	CTTCCGCTAACAGCGGCGT(del)	926	LI	LDR2
C31	G-A	77	BPS	GC→AT
C32	C-T	1347	BPS	GC→AT
C33	C-T	917	BPS	GC→AT
C34	G-T	649	BPS	GC→TA
C35	C-T	34	BPS	GC→AT
C36	G-T	649	BPS	GC→TA
C37	CGCTAACAGCGGCGTCTTC(del)	929	LI	LDR2
C38	AAACCAAA(AAAC-AAA)	716	SI	CG-1
C39	G-A	1039	BPS	GC→AT
C40	G-T	740	BPS	GC→TA
C41	G-T	231	BPS	GC→TA
C42	ATTGGCGGTGCC(del)	96	LI	LDR1
	Note: ins=insertion and del=deletion

## Sheet: Iron-limited
S1.Table (cont.). List of mutations detected in cycA in CycR clones of E. coli. Separate tables are presented for each of six replicate cultures A-C and E-G for each of 6 conditions
Iron-limited
Culture A
Isolates	DNA change	Position in cycA	Mutation class	Mutation type
A2	IS150	848	IS	IS150
A3	F	163	LI	Other-LI
A4	IS150	848	IS	IS150
A5	IS150	848	IS	IS150
A6	A→G	482	BPS	AT→GC
A7	G-C	223	BPS	GC→CG
A8	IS3	838	IS	Other-IS
A9	CTTCCGCTAACAGCGGCGT(ins)	945	LI	LIR2
A10	IS	108	IS	Other-IS
A11	TTACCCCGCTGTGGT(del)	1334	LI	Other-LI
A12	A→T	625	BPS	AT→TA
A13	CATTCCGAT(CATTC-GAT)	758	SI	CG-1
A14	CTTCCGCTAACAGCGGCGT(ins)	945	LI	LIR2
A15	TTACCCCGCTGTGGT(del)	1334	LI	Other-LI
A16	IS150	848	IS	IS150
A17	IS150	848	IS	IS150
A18	IS2	1313	IS	IS2
A19	IS150	848	IS	IS150
A20	G→T	1306	BPS	GC→TA
A21	IS150	848	IS	IS150
A22	IS150	848	IS	IS150
A23	C→G	763	BPS	GC→CG
A24	IS150	851	IS	IS150
A26	CTTCCGCTAACAGCGGCGT(ins)	944	LI	LIR2
A27	IS150	848	IS	IS150
A28	ATTGGCGGTGCC(del)	97	LI	LDR1
A29	IS150	848	IS	IS150
A30	G→C	3	BPS	GC→CG
A31	ATTGGCGGTGCC(del)	96	LI	LDR1
A32	C-A	1182	BPS	GC→TA
A33	IS150	848	IS	IS150
A34	GCTGGGGT(GCT--GGT)	1360	SI	GC-1/GC-1
A35	C→T	977	BPS	GC→AT
A36	IS150	848	IS	IS150
A37	IS150	848	IS	IS150
A38	IS150	848	IS	IS150
A39	IS	396	IS	Other-IS
A40	IS150	848	IS	IS150
A41	IS150	848	IS	IS150
A42	CTTCCGCTAACAGCGGCGT(ins)	944	LI	LIR2
A43	CTTCCGCTAACAGCGGCGT(del)	926	LI	LDR2
A44	ATTGGCGGTGCC(del)	97	LI	LDR2
A45	IS2	826	IS	IS2
A46	IS2	1183	IS	IS2
A47	IS150	848	IS	IS150
A48	IS150	848	IS	IS150
A49	T→G	470	BPS	AT→CG
A50	ATTGGCGGTGCC(del)	97	LI	LDR1
Culture B
Isolates	DNA change	Position in cycA	Mutation class	Mutation type
B1	T→C	1241	BPS	AT→GC
B2	NA	926	LI	LDR2
B4	G→C	780	BPS	GC→CG
B6	TATCGCGCTGGGGTT(del)	1349	LI	Other_LI
B6a	IS1	1257	IS	IS1
B12	C→T	379	BPS	GC→AT
B13	IS150?	848	IS	IS150
B14	IS2	1306	IS	IS2
B15	IS	260	IS	IS
B16	IS150	848	IS	IS150
B17	CGCCGTGG→CGCC-TGGA	816	SI	GC-1
B24	ATTGGCGGTGCC(del)	97	LI	LDR1
B25	IS	529	IS	Other-IS
B27	IS	284	IS	Other-IS
B28	IS150	848	IS	IS150
B29	IS	178	IS	Other-IS
B30	G→T	941	BPS	GC→TA
B30a	IS150	855	IS	IS150
B31	C→A	655	BPS	GC→TA
B32	IS150	848	IS	IS150
B33	CGCTAACAGCGGCGTCTTC(del)	930	LI	LDR2
B34	IS	604	IS	Other-IS
B35	ACTTTCTAAG→ACTT-CTAAG	1015	SI	AT-1
B36	IS150	848	IS	IS150
B37	IS150	848	IS	IS150
B38	IS150	848	IS	IS150
B39	C→A	655	BPS	GC→TA
B40	IS150	848	IS	IS150
B42	TTGCGGCGTCTTCCGCTAACA(ins)	917	LI	L-I917
B43	A→T	482	BPS	AT→TA
B44	GGAA-TGAC→GGAATTGAC	605	SI	AT+1
B45	IS150	848	IS	IS150
B46	IS150	848	IS	IS150
B47	CGCTAACAGCGGCGTCTTC(ins)	949	LI	LIR2
B48	GGAA-TGAC→GGAATTGAC	605	SI	AT+1
Culture C
Isolates	DNA change	Position in cycA	Mutation class	Mutation type
C1	AAAA-TGTT→AAAAATGTT	467	SI	AT-1
C2	IS	149	IS	Other-IS
C3	CTTCCGCTAACAGCGGCGT(del)	926	LI	LDR2
C4	CTTCCGCTAACAGCGGCGT(del)	926	Li	LDR2
C5	G→T	1040	BPS	GC→TA
C6	IS150	848	IS	IS150
C7	A→T	8	BPS	AT→TA
C8	IS150	851	IS	IS150
C9	A→C	503	BPS	AT→CG
C10	T→C	734	BPS	AT→GC
C12	C→G	845	BPS	GC→CG
C13	GAA-TGA→GAATTGA	605	SI	AT+1
C14	IS150	848	IS	IS150
C15	IS150	848	IS	IS150
C16	IS1	393	IS	IS1
C17	G→T	191	BPS	GC→TA
C18	CGCTAACAGCGGCGTCTTC(del)	929	LI	LDR2
C19	IS150	848	IS	IS150
C20	IS	1049	IS	Other-IS
C21	CTTCCGCTAACAGCGGCGT(del)	926	LI	LDR2
C22	ATTGGCGGTGCC(del)	97	LI	LDR1
C23	GCGTCTTCCG(del)	921	Li	LDR2
C24	IS150	848	IS	IS150
C25	IS150	848	IS	IS150
C26	TGGAA-TGACG→TGGAATTGACG	605	SI	AT+1
C27	IS150	848	IS	IS150
C29	CGCTAACAGCGGCGTCTTC(ins)	948	LI	LIR2
C30	G→T	329	BPS	GC→TA
C31	CGCTAACAGCGGCGTCTTC(ins)	948	LI	LIR2
C32	IS150	848	IS	IS150
C34	CTTCCGCTAACAGCGGCGT(Ins)	944	LI	LIR2
C35	IS150	848	IS	IS150
C36	IS150	848	IS	IS150
C37	GGGCGTCTTCCGCTAAAAA(Ins)	920	LI	LIR2
C38	CTTCCGCTAACAGCGGCGT(del)	926	LI	LDR2
C40	IS150	848	IS	IS150
C41	T→A	331	BPS	AT→TA
C42	IS150	848	IS	IS150
C43	IS	1047	IS	Other-IS
C44	NA( >20 bp)	603	LI	Other-LI
C45	IS	760	IS	Other-LI
C46	IS	926	IS	Other-IS
C47	ATTGGCGGTGCC(del)	97	LI	LDR1
C50	C→A	920	BPS	GC→TA
Culture E
Isolates	DNA change	Position in cycA	Mutation class	Mutation type
E1	G→T	617	BPS	GC→TA
E2	GGTTTATCGCGCTGG(del)	1346	LI	L-D1346
E3	G→C	764	BPS	GC→CG
E4	IS150	848	IS	IS150
E5	G→T	725	BPS	GC→TA
E6	IS	1125	IS	Other-Is
E7	GAAA(del)	623	LI	Other-LI
E8	IS150	848	IS	IS150
E9	IS150	848	IS	IS150
E10	IS150	848	IS	IS150
E11	TGCTGAA→TG-TGAA	1397	SI	CG-1
E12	IS150	848	IS	IS150
E13	IS150	851	IS	IS150
E14	IS150	851	IS	IS150
E15	CGCTAACAGCGGCGTCTTC(del)	929	LI	LDR2
E16	IS150	848	IS	IS150
E17	G-C	816	BPS	GC→CG
E18	IS150	848	IS	IS150
E19	IS150	848	IS	IS150
E20	IS150	848	IS	IS150
E21	CGGTAACAGCGGCGTCTTC(ins)	948	LI	LIR2
E22	GAACAGTCGC(del)	45	LI	Other-LI
E24	CGCTAACAGCGGCGTCTTC(ins)	948	LI	LIR2
E25	C→T	689	BPS	GC→AT
E26	C→T	1127	BPS	GC→AT
E27	G→T	191	BPS	GC→TA
E28	G→T	685	BPS	GC→TA
E29	TGCTGC→TG-TGC	881	SI	CG-1
E30	IS2	946	IS	IS2
E31	IS150	848	IS	IS150
E32	IS150	848	IS	IS150
E36	IS150	848	IS	IS150
E38	C→A	61	BPS	GC→TA
E39	IS150	848	IS	IS150
E40	C→T	623	BPS	GC→AT
E41	T→G	659	BPS	AT→CG
E42	ATTGGCGGTGCC(ins)	97	LI	Other-LI
E43	IS150	848	IS	IS150
E44	IS150	848	IS	IS150
E45	T-C	437	BPS	AT→TA
E46	IS150	848	IS	IS150
E47	G→T	344	BPS	GC→TA
E48	ATTGGCGGTGCC(del)	97	LI	L-D97
E49	IS150	848	IS	IS150
E50	NA	342	LI	Other-LI
Culture F
Isolates	DNA change	Position in cycA	Mutation class	Mutation type
F1	IS150	848	IS	IS150
F4	CGGTGCCATTGG(del)	102	LI	LDR1
F5	IS150	848	IS	IS150
F6	IS150	848	IS	IS150
F7	IS150	848	IS	IS150
F9	A→T	82	BPS	AT→TA
F10	IS150	848	IS	IS150
F11	T→G	233	BPS	AT→CG
F12	IS150	848	IS	IS150
F13	CGGTGCCATTGG(del)	102	LI	LDR1
F14	RA	389	LI	Other-LI
F15	IS150	851	IS	IS150
F16	IS150	848	IS	IS150
F17	G→A	315	BPS	GC→AT
F18	NA	1081	IS	Other-IS
F19	A→T	778	BPS	AT→TA
F21	RA	389	LI	Other-LI
F23	IS150	848	IS	IS150
F24	CTTCCGCTAACAGCGGCGT(del)	923	LI	LDR2
F25	TTTTCGT(TTT-CGT)	206	SI	AT-1
F26	GCTGTT(GCT-TT)	1374	SI	CG-1
F27	CGCTAACAGCGGCGTCTTC(del)	929	LI	LDR2
F28	IS150	848	IS	IS150
F33	IS150	848	IS	IS150
F36	G-A	315	BPS	GC→AT
F37	CGGTGCCATTGG(del)	102	LI	LDR1
F38	IS150	851	IS	IS150
F39	G-A	676	BPS	GC→AT
F40	TTGGCGC(TT-GCGC)	1108	SI	CG-1
F41	C→T	1205	BPS	GC→AT
F42	IS150	848	IS	IS150
F43	G-A	191	BPS	GC→AT
F44	IS	487	IS	Other-IS
F45	T-A	487	BPS	AT→TA
F46	C-A	321	BPS	GC→TA
F47	G-A	191	BPS	GC→AT
F48	ATGAT(A--AT)	182	SI	AT-1/GC-1
F49	IS150	848	IS	IS150
F50	CGGTGCCATTGG(del)	102	LI	LDR1
Culture G
Isolates	DNA change	Position in cycA	Mutation class	Mutation type
G1	CTTCCGCTAACAGCGGCGT(del)	926	LI	LDR2
G2	IS150	848	IS	IS150
G4	IS150	848	IS	IS150
G5	ATGTGAATC→ATG-GAATC	1091	SI	AT-1
G6	A→G	227	BPS	AT→GC
G7	G→T	724	BPS	GC→TA
G9	G→A	472	BPS	GC→AT
G10	T→G	911	BPS	AT→CG
G11	CGCTAACAGCGGCGTCTTC(del)	929	LI	LDR2
G12	CGCTGGG→CGCT-GG	1359	SI	CG-1
G13	A→C	779	BPS	AT→CG
G14	IS	149	IS	Other-IS
G18	C→T	917	BPS	GC→AT
G19	IS150	952	IS	IS150
G21	G→T	475	BPS	GC→TA
G22	CGCTAACAGCGGCGTCTTC(del)	929	LI	LDR2
G23	IS150	852	IS	IS150
G25	CTTCCGCTAACAGCGGCGT(del)	945	LI	LDR2
G27	IS150	852	IS	IS150
G28	C→A	743	BPS	GC→AT
G29	IS150	848	IS	IS150
G30	IS150	848	IS	IS150
G32	CTTCCGCTAACAGCGGCGT(del)	925	LI	LDR2
G33	C→T	917	BPS	GC→AT
G34	G→A	956	BPS	GC→AT
G35	CTTCCGCTAACAGCGGCGT(ins)	945	LI	LIR2
G38	IS	1093	IS	Other-IS
G40	CCGCTAACAGCGGCGTC(del)	945	LI	LDR2
G41	IS150	848	IS	IS150
G42	AAATGTTC→AAAT-TTC	468	SI	GC-1
G43	T→G	947	BPS	AT→CG
G45	IS150	848	IS	IS150
G46	CGCTAACAGCGGCGTCTTC(ins)	949	LI	LIR2
G47	CT--TTG→CTCTTTG	901	SI	CG-1
G48	CCAGCCGTA(del)	953	LI	LDR2
G49	IS150	852	IS	IS150
G50	IS4	510	IS	Other-IS
	Note: ins=insertion and del=deletion

## Sheet: Nitrogen-limited
S1.Table (cont.). List of mutations detected in cycA in CycR clones of E. coli. Separate tables are presented for each of six replicate cultures A-F for each of 6 conditions
Nitrogen-limited
Culture A
Isolates	DNA change	Position in cycA	Mutation class	Mutation type
A1	T-C	734	BPS	AT→GC
A2	A-T	1246	BPS	AT→TA
A5	IS2	284	IS	IS2
A6	CTGCTGCCGCAA(CTGCT-CCGCAA)	883	SI	GC-1
A7	GATG-TCAG(GATGATCAGG)	32	SI	AT+1
A8	TGCCATTGGCGG(del)	93	LI	LDR1
A9	C-T	763	BPS	GC→AT
A10	CTTCCGCTAACAGCGGCGT (del)	944	LI	LDR2
A11	G-T	941	BPS	GC→TA
A12	C-A	1118	BPS	GC→TA
A13	T-G	89	BPS	AT→CG
A14	TGCCATTGGCGG(ins)	93	LI	LIR1
A15	IS	260	IS	Other-IS
A16	C-T	49	BPS	GC→AT
A17	C-A	584	BPS	GC→TA
A21	GGTTTATCGCGCTGG(del)	1353	LI	Other-LI
A22	T-G	1082	BPS	AT→CG
A23	G-T	941	BPS	GC→TA
A24	G-A	101	BPS	GC→AT
A25	CTTCCGCTAACAGCGGCGT(del)	945	LI	LDR2
A27	IS150	848	IS	IS150
A28	IS150	851	IS	IS150
A29	TGGCTGTTTA(TGGC-GTTTA)	1373	SI	AT-1
A30	T-G	1082	BPS	AT→CG
A31	G-T	941	BPS	GC→TA
A33	C-A	707	BPS	GC→TA
A34	G-A	101	BPS	GC→AT
A35	GGCTGTTTA(GGCTTTTA)	1374	SI	GC-1
A36	C-T	34	BPS	GC→AT
A38	AAAGCCC (AAA-CCC)	842	SI	GC-1
A41	GTGTTC(del)	1279	LI	Other-LI
A44	NA	178	LI	Other-LI
Culture B
Isolates	DNA change	Position in cycA	Mutation class	Mutation type
B1	T-C	770	BPS	AT→GC
B2	IS150	851	IS	IS150
B3	GTATGTGAA (GTA-GTGAA)	1089	SI	AT-1
B4	G-A	156	BPS	GC→AT
B5	G-A	158	BPS	GC→AT
B6	GCTC-TTTT(GCTCTTTTT)	202	SI	AT+1
B7	IS150	848	IS	IS150
B8	G-T	231	BPS	GC→TA
B9	T-G	200	BPS	AT→CG
B10	T-G	200	BPS	AT→CG
B11	CCGT-AAAA(CCGTGAAAA)	463	SI	GC-1
B12	C-T	917	BPS	GC→AT
B13	GACCTCTGC(GACCT-TGC)	917	SI	GC-1
B14	TGGCTGTTTA(TGGCT-TTTA)	1374	SI	GC-1
B15	CTTCCGCTAACAGCGGCGT (ins)	945	LI	LIR2
B16	AGGCGCTGCTGGTT(del)	1322	LI	Other-LI
B17	GCTGTGGTTTATCGC(del)	1341	LI	Other-LI
B18	TGCCATTGGCGG(del)	93	LI	LDR1
B19	G-T	101	BPS	GC→TA
B20	T-C	770	BPS	AT→GC
B21	G-T	956	BPS	GC→TA
B22	GTAACCGG(GTAA--GG)	341	SI	GC-1/GC-1
B23	ACCG(del)	993	LI	Other-LI
B24	G-T	709	BPS	GC→TA
B26	G-T	310	BPS	GC→TA
B27	C-T /A+1	917/1087	BPS	GC→AT
B28	AGA-AAA(AGATAAA)T+1	839	SI	AT+1
B29	CGCTAACAGCGGCGTCTTC(ins)	949	LI	LIR2
B30	CTATTTCGCTAACAGCGG(ins)	943	LI	LIR2
B31	CTTCCGCTAACAGCGGCGT(del)	926	LI	LDR2
B32	C-T	1050	BPS	GC→AT
B34	TGCCATTGGCGG(del)	93	LI	LDR1
B35	TTATGTTCGTC(del)	1148	LI	Other-LI
B38	T-G	200	BPS	AT→CG
B39	C-A	1118	BPS	GC→TA
B40	C-T	1321	BPS	GC→AT
B41	G-A	329	BPS	GC→AT
B42	TGCCATTGGCGG(Ins)	93	LI	LIR1
B43	ATGAGAAGTC(ATGAG-AGTC)	1219	SI	AT-1
B44	CGGTAACAGCGGCGTCTTC(ins)	949	LI	LIR2
B45	IS		IS	Other-IS
B46	T-G	450	BPS	AT→CG
A41	GTGTTC(del)	1279	LI	Other-LI
A44	NA	78	LI	Other-LI
Culture C
Isolates	DNA change	Position in cycA	Mutation class	Mutation type
C1	GCGTGGTGATG (del)	1072	LI	Other-LI
C2	TGCCATTGGCGG (del)	93	LI	LDR1
C3	CGATGATCAG→CGAT--TCAG	30	SI	GC-1/AT-1
C5	TATCGCGCTGGGGTT (del)	1349	LI	Other-LI
C6	CGCTAACAGCGGCGTCTTC (del)	929	LI	LDR2
C7	C→T	957	BPS	GC→AT
C8	CCGGCTGAACAGTCGCT(del)	39	LI	Other-LI
C9	GCTGACACTGGAAG(del)	1295	LI	Other-LI
C10	AATCTCGCCACCGTGAAAATGCTC(ins)	948	LI	L-I948
C11	GCGGCGTCTTCCGCTAAC(del)	1111	LI	Other-LI
C12	GGGGAATT→GGG-AATT	226	SD	GC-1
C13	IS150	848	IS	IS150
C14	IS150	851	IS	IS150
C15	IS150	851	IS	IS150
C16	GCTCGGCAAGC→GCTCGG-AAGC	1245	SI	GC-1
C17	CAGG-CTCC→CAGGTCTCC	37	SI	GC+1
C18	GCGTGGTGATG (del)	1072	LI	Other-LI
C19	CGCTAACAGCGGCGTCTTC (del)	929	LI	LDR2
C20	IS150	848	IS	IS150
C21	G→A	226	BPS	GC→AT
C22	IS	107	IS	IS1
C23	CGCCAGGCGCT (del)	1317	LI	Other-LI
C25	IS	48	IS	Other-IS
C26	TTTTGCGGCGTCTTCCGCTAACA (ins)	914	LI	LIR2
C27	IS150	848	IS	IS150
C28	C→A	1230	BPS	GC→TA
C30	CGCTAACAGCGGCGTCTTC (del)	929	LI	LDR2
C31	CGCTAACAGCGGCGTCTTC (del)	929	LI	LDR2
C32	CGCTAACAGCGGCGTCTTC (del)	929	LI	LDR2
C33	CGCTAACAGCGGCGTCTTC(ins)	948	LI	LIR2
C34	G→T	475	BPS	GC→TA
C35	T→G	89	BPS	AT→CG
C36	CGCTAACAGCGGCGTCTTC (del)	929	LI	LDR2
C37	C→T	1130	BPS	GC→AT
C38	GGCTGTTTAT→GGCT-TTTAT	1374	SI	G-1
C39	G→C	646	BPS	GC→CG
C40	IS150	848	IS	IS150
C41	IS150	848	IS	IS150
C42	A→C	712	BPS	AT→CG
C43	CGCCGT-GGAGT→CGCCGTTGGAGT	817	SI	AT+1
C44	IS150	851	IS	IS150
C45	IS150	848	IS	IS150
C46	G→A	919	BPS	GC→AT
C47	IS150	848	IS	IS150
C48	CGCTAACAGCGGCGTCTTC (del)	929	LI	LDR2
C49	ATTGGCGGTGCC(del)	97	LI	LDR1
C50	IS150	848	IS	IS150
Culture D
Isolates	DNA change	Position in cycA	Mutation class	Mutation type
D1	TTTTGCGGCGTCTTCCGCTAACA(ins)	914	LI	Other-LI
D2	IS150	848	IS	IS150
D3	CGCTAACAGCGGCGTCTTC(del)	929	LI	LDR2
D4	C-G	670	BPS	GC→CG
D5	IS150	848	IS	IS150
D7	C-A	662	BPS	GC→TA
D8	TGCCATTGGCGG(del)	92	LI	LDR1
D9	IS1	830	IS	IS1
D13	CGCTAACAGCGGCGTCTTC(del)	929	LI	LDR2
D14	TGCC (ins)	885	LI	Other-LI
D15	TTTTTCGTG(TTTT-CGTG)	206	SI	AT-1
D16	ACAACA(ACA-CA)	700	SI	AT-1
D17	C-A	239	BPS	GC→TA
D18	T-G	450	BPS	AT→CG
D20	G-A	695	BPS	GC→AT
D21	ATTGGCGGTGCC(del)	97	LI	LDR1
D22	T-G	653	BPS	AT→CG
D23	GCCGCTCGG(GCC-CTCGG)	1239	SI	GC-1
D26	A-C	1315	BPS	AT→CG
D27	CGCTAACAGCGGCGTCTTC(del)	929	LI	LDR2
D28	T-G	319	BPS	AT→CG
D29	GTATGCTGTTTGG(del)	958	LI	LIR1
D30	IS150	848	IS	IS150
D31	C-A	164	BPS	GC→TA
D33	CGCTAACAGCGGCGTCTTC(del)	929	LI	LDR2
D35	C-T	915	BPS	GC→AT
D36	IS1	816	IS	IS1
D37	GTGTATCGC(GTGT--CGC)	1191	SI	AT-1/AT-1
D38	ATTGGCGGTGCC(del)	97	LI	LDR1
D39	ATTGGCGGTGCC(del)	97	LI	LDR1
D40	Del(GCACTTTCAGT(del)	554	LI	Other-LI
D41	IS	146	IS	Other-IS
D42	A-C	1315	BPS	AT→CG
D43	IS150	851	IS	IS150
D44	CTGGCTGTTT(CTGGCT-TTT)	1374	SI	GC-1
D45	del(GTGGCA)	987	LI	Other-LI
Culture E
Isolates	DNA change	Position in cycA	Mutation class	Mutation type
E1	TGCCATTGGCGG(del)	93	LI	LDR1
E2	C-A	932	BPS	GC→TA
E3	IS150	848	IS	IS150
E4	ACCGACAA(ins)	74	LI	Other-LI
E5	T-A	1060	BPS	AT→TA
E7	IS150	848	IS	IS150
E9	IS	149	IS	Other-IS
E10	IS	149	IS	Other-IS
E11	ATTGGCGGTGCC(del)	97	LI	LDR1
E15	ATTGGCGGTGCC(del)	97	LI	LDR1
E16	CAATGGGG(del)	218	LI	Other-LI
E17	A-C	697	BPS	AT→CG
E18	IS1	806	IS	IS1
E19	IS150	848	IS	IS150
E20	T-G	908	BPS	AT→CG
E21	G-T	650	BPS	GC→TA
E22	A-T	187	BPS	AT→TA
E23	ATTGGCGGTGCC(del)	97	LI	LDR1
E24	C-A	948	BPS	GC→TA
E25	G-A	191	BPS	GC→AT
E27	T-G	791	BPS	AT→CG
E28	G-A	333	BPS	GC→AT
E29	IS1	756	IS	IS1
E30	T-A	997	BPS	AT→TA
E31	IS150	848	IS	IS150
E32	GAGTTCTG(GAG-TCTG)	484	SI	AT-1
E33	T-C	133	BPS	AT→GC
E34	ATCTC(del)	449	LI	Other-LI
E35	IS150	848	IS	IS150
E37	GGGGGAAT(GGG--AAT)	225	SI	GC-1/GC-1
E38	IS2	1137	IS	IS2
E39	GATCAAAA(GATC-AAA)	502	SI	AT-1
E40	T-C	644	BPS	AT→GC
E41	IS1	843	IS	IS1
E42	A-T	656	BPS	AT→TA
E43	GGTTTATCGCGCTGG(del)	1346	LI	Other-LI
E44	GGTACAACAG(GGTAC-ACAG)	699	SI	AT-1
Culture F
Isolates	DNA change	Position in cycA	Mutation class	Mutation type
F1	CTTCCGCTAACAGCGGCGT (ins)	945	LI	LIR2
F2	IS2	167	IS	IS2
F3	IS150	851	IS	IS150
F4	C-T	920	BPS	GC→AT
F5	T-G	1089	BPS	AT→CG
F6	C-T	34	BPS	GC→AT
F7	C-A	707	BPS	GC→TA
F9	IS150	848	IS	IS150
F10	IS1	798	IS	IS1
F11	AAAAGCCCG(AAAA-CCCG)	842	SI	GC-1
F12	CTTCCGCTAACAGCGGCGT(del)	926	LI	LDR2
F13	G-A	941	BPS	GC→AT
F14	IS150	848	IS	IS150
F15	ATTGGCGGTGCC(del)	97	LI	LDR1
F17	IS150	848	IS	IS150
F18	A-T	428	BPS	AT→TA
F19	CTTCCGCTAACAGCGGCGT(ins)	945	LI	LIR2
F20	GGCGGTT(ins)	426	LI	Other-LI
F21	IS5	255	IS	IS5
F22	CGTGGTGA(CGT-GTGA)	1077	SI	GC-1
F23	G-C	742	BPS	GC→CG
F24	T-A	692	BPS	AT→TA
F25	IS150	851	IS	IS150
F26	ATT-GCCA(ATTTGCCA)	94	SI	AT+1
F27	CTTCCGCTAACAGCGGCGT(del)	926	LI	LDR2
F28	A-T	166	BPS	AT→TA
F29	IS150	851	IS	IS150
F30	CTTCCGCTAACAGCGGCGT(del)	926	LI	LDR2
F32	C-T	34	BPS	GC→AT
F33	TGA-GAT(TGAAGAT)	476	SI	AT+1
F34	IS150	848	IS	IS150
F35	GGCTGTTT(GGCT-TTT)	1374	SI	GC-1
F36	GGCGGTG(ins)	426	LI	Other-LI
F37	CGCTAACAGCGGCGTCTTC(del)	930	LI	LDR2
F38	IS2	793	IS	IS2
F39	GAGTTCTG(G-GTTCTG)	482	SI	AT-1
F40	C-T	977	BPS	GC→AT
F41	IS	145	IS	Other-IS
F43	IS150	851	IS	IS150
F44	ATC---ATT(ATCATTATT)	769	LI	Other-LI
F45	IS150	581	IS	IS150
F46	IS3	1332	IS	Other-IS
F47	T-G	1089	BPS	AT→CG
F48	ATTGGCGGTGCC(del)	97	LI	LDR1
	Note: ins=insertion and del=deletion

## Sheet: Oxygen-limited
S1.Table (cont.). List of mutations detected in cycA in CycR clones of E. coli. Separate tables are presented for each of six replicate cultures A-F for each of 6 conditions
Oxygen-limited
Culture A
Isolates	DNA change	Position in cycA	Mutation class	Mutation type
A1	GTTTATTGGTAAGAAG (del)	1373	LI	Other_LIs
A3	IS1	315	IS	IS1
A5	IS150	858	IS	IS150
A6	CGCTAACAGCGGCGTCTTC(del)	929	LI	LDR2
A7	ATTGGCGGTGCC(del)	96	LI	LDR1
A8	IS2	1261	IS	IS2
A9	CGCTAACAGCGGCGTCTTC(ins)	948	LI	LIR2
A10	CGCTAACAGCGGCGTCTTC(del)	929	LI	LDR2
A11	IS150	858	IS	IS150
A12	IS150	858	IS	IS150
A13	IS2	1261	IS	IS2
A14	IS150	858	IS	IS150
A15	IS2	1261	IS	IS2
A16	CGCTAACAGCGGCGTCTTC(del)	929	LI	LDR2
A17	IS2	1261	IS	IS2
A18	IS2	697	IS	IS2
A19	IS150	858	IS	IS150
A20	IS2	1109	IS	IS2
A21	G→T	472	BPS	GC→TA
A22	IS150	858	IS	IS150
A23	ATTGGCGGTGCC (del)	96	LI	LDR1
A24	IS150	858	IS	IS150
A25	C→A	521	BPS	GC→TA
A26	CGCTAACAGCGGCGTCTTC(del)	929	LI	LDR2
A27	G→A	1068	BPS	GC→AT
A28	IS150	858	IS	IS150
A30	IS2	1261	IS	IS2
A31	CGCTAACAGCGGCGTCTTC(del)	929	LI	LDR2
A32	IS150	858	IS	IS150
A33	IS150	858	IS	IS150
A34	CGCTAACAGCGGCGTCTTC(ins)	948	LI	LIR2
A35	CGCTAACAGCGGCGTCTTC(del)	929	LI	LDR2
A37	IS150	858	IS	IS150
A39	IS150	858	IS	IS150
A40	IS150	848	IS	IS150
A41	(CTTCCGCTAACAGCGGCGT) del	925	LI	LDR2
A42	IS2	1261	IS	IS2
A43	IS2	1096	IS	IS2
A44	CGA---TTA(CGATTATTA)	1166	LI	Other-LI
A46	NA (>20 bp del)	163	LI	Other_LIs
A47	CGCTAACAGCGGCGTCTTC(ins)	948	LI	LIR2
A48	C→T	155	BPS	GC→AT
Culture B
Isolates	DNA change	Position in cycA	Mutation class	Mutation type
B1	IS150	858	IS	IS150
B2	CAC(del)	991	LI	Other_LIs
B5	CGCTAACAGCGGCGTCTTC( ins)	948	LI	LIR2
B7	IS150	848	IS	IS150
B8	IS150	858	IS	IS150
B10	IS150	858	IS	IS150
B11	6bp-del	1283	LI	Other_LIs
B12	CGCTAACAGCGGCGTCTTC( ins)	948	LI	LIR2
B13	CGCTAACAGCGGCGTCTTC( ins)	948	LI	LIR2
B14	CGCTAACAGCGGCGTCTTC( ins)	948	LI	LIR2
B15	CGCTAACAGCGGCGTCTTC( ins)	948	LI	LIR2
B17	IS3	1081	IS	IS3
B18	IS2	1194	IS	IS2
B19	IS150	848	IS	IS150
B20	CGCTAACAGCGGCGTCTTC( ins)	948	LI	LIR2
B21	IS150	848	IS	IS150
B22	IS2	1261	IS	IS2
B24	NA (>20 bp del)	407	LI	Other_LIs
B25	C-T(CAC-TAC)	556	BPS	GC→AT
B26	CTTCCGCTAACAGCGGCGT(del)	925	LI	LDR2
B27	CTTCCGCTAACAGCGGCGT(del)	925	LI	LDR2
B28	CGCTAACAGCGGCGTCTTC( ins)	948	LI	L-ins
B29	A-C(GTA-GGA)	1028	BPS	AT→CG
B30	IS150	848	IS	IS150
B31	IS150	848	IS	IS150
B32	CTTCCGCTAACAGCGGCGT(del)	925	LI	LDR2
B33	CGCTAACAGCGGCGTCTTC( ins)	948	LI	LIR2
B34	IS150	848	IS	IS150
B35	G-T(TGC-TGA)	1176	BPS	GC→TA
B36	IS150	848	IS	IS150
B37	IS150	858	IS	IS150
B38	CTTCCGCTAACAGCGGCGT(del)	925	LI	LDR2
B39	CTTCCGCTAACAGCGGCGT(del)	925	LI	LDR2
B40	CGCTAACAGCGGCGTCTTC(del)	929	LI	LDR2
B41	G-T(TGC-TGA)	1176	BPS	GC→TA
B42	C-A(TGC-TGA)	1176	BPS	GC→TA
B43	IS150	848	IS	IS150
B44	CTTCCGCTAACAGCGGCGT(del)	925	LI	LDR2
B45	C-T(GGC-GAC)	941	BPS	GC→AT
B46	IS150	848	IS	IS150
B48	CACC(del)	992	LI	Other_LIs
Culture C
Isolates	DNA change	Position in cycA	Mutation class	Mutation type
C1	TGCCATTGGCGG (del)	93	LI	LDR1
C2	LLD	409	LI	Other_LIs
C3	CTTCCGCTAACAGCGGCGT(del)	925 (19bp)	LI	LDR2
C4	4 bp ins	763 (4bp)	LI	Other_LIs
C5	LLD	530-788	LI	Other_Lis
C6	CGCTAACAGCGGCGTCTTC(del)	929 (19bp)	LI	LDR2
C7	G-T (GCG-GAG)	662	BPS	GC→TA
C8	T+1 (TGTT-GTAT(TGTTTGTAT)	1086	SI	AT+1
C9	C-T (TGC-TAC)	1256	BPS	GC→AT
C10	IS150	848	IS	IS150
C11	LLD	340	LI	Other_LIs
C12	T-G (AGC-CGC)	955	BPS	AT→CG
C13	NA (>20 bp del)	448	LI	Other_LIs
C14	NA (>20 bp del)	159	LI	Other_LIs
C15	IS150	848	IS	IS150
C16	IS150	848	IS	IS150
C17	IS150	848	IS	IS150
C19	C-T	1256	BPS	GC→AT
C20	GC-TA	1077	BPS	GC→TA
C22	IS1	317	IS	IS1
C23	CGCTAACAGCGGCGTCTTC(del)	929	LI	LDR2
C24	A-T (CTG-CAG)	689	BPS	AT→TA
C28	IS1	1089	IS	IS1
C29	A-T (CTG-CAG)	689	BPS	AT→TA
C31	IS2	630	IS	IS2
C33	IS150	848	IS	IS150
C34	IS150	848	IS	IS150
C36	IS150	851	IS	IS150
C37	C-T (TGG-TAG)	617	BPS	GC→AT
C38	LL-del	848-159	LI	Other_LIs
C39	LLD	163	LI	Other_LIs
C40	CGCTAACAGCGGCGTCTTC(del)	929 (19bp)	LI	LDR2
C42	G-T (TCT-TAT)	917	BPS	GC→TA
C44	IS2	1087	IS	IS2
C45	TGTCGCTGAT (ins)	517	LI	Other_LIs
C47	IS2	770	IS	IS2
C48	IS2	690	IS	IS2
Culture D
Isolates	DNA change	Position in cycA	Mutation class	Mutation type
D1	C-A	164	BPS	GC→TA
D3	CGCTAACAGCGGCGTCTTC(del)	929	LI	LDR2
D4	IS2	690	IS	IS2
D7	C-T	764	BPS	GC→AT
D8	IS150	848	IS	IS150
D10	IS150	848	IS	IS150
D12	13bp del	683	LI	Other-LI
D15	15bp del	1349	LI	Other-LI
D16	IS150	848	IS	IS150
D17	A-C	141	BPS	AT→CG
D18	CGCTAACAGCGGCGTCTTC( ins)	948	LI	LIR2
D19	13 bp del	415	LI	Other-LI
D20	IS150	848	IS	IS150
D21	IS150	848	IS	IS150
D22	G-T	777	BPS	GC→TA
D24	C-A	853	BPS	GC→TA
D25	19 bp del	925	LI	LDR2
D26	IS150	848	IS	IS150
D27	IS150	848	IS	IS150
D28	CGCTAACAGCGGCGTCTTC(del)	929	LI	LDR2
D29	18 bp del	922	LI	LDR2
D31	AACCGGTATG→AACC-GTATG	343	SI	GC-1
D32	519	519	LI	Other-LI
D34	1052	1052	LI	Other-LI
D35	CGCTAACAGCGGCGTCTTC( ins)	948	LI	LIR2
D38	C-T	764	BPS	GC→AT
D39	3 bp del	949	LI	LDR2
D40	G-A	232	BPS	GC→AT
D42	3bp del	949	LI	LDR2
D43	G-T	481	BPS	GC→TA
D44		339	LI	Other-LI
D45	CGCTAACAGCGGCGTCTTC(del)	929	LI	LDR2
D46	A-C	141	BPS	AT→CG
D47	NA	129	LI	Other-LI
D48	ATTGGCGGTGCC(del)	96	LI	LDR1
Culture E
Isolates	DNA change	Position in cycA	Mutation class	Mutation type
E1	CGTGGT (6 bp del)	1283	LI	Other-LI
E2	CACTGGAAGATGA (13 bp del)	1283	LI	Other-LI
E7	TGCTGGTTACC(TGCTGG-TACC)	1334	SI	AT-1
E8	ATTGGCGGTGCC(del)	96	LI	LDR1
E9	IS1	180	IS	IS1
E10	GGCGTCTTCCGCTAAAAG	919	LI	LIR2
E12	IS1	336	IS	IS1
E13	IS150	848	IS	IS150
E14	IS150	848	IS	IS150
E15	IS150	848	IS	IS150
E16	18 bp ins	948	LI	LIR2
E17	IS2	1180	IS	IS2
E20	C→T(TCT-TTT)	926	BPS	GC→AT
E21	IS150	848	IS	IS150
E22	12 bp ins	92	LI	LIR1
E23	IS150	848	IS	IS150
E24	IS2	1187	IS	IS2
E26	19 bp del	918	LI	LDR2
E27	CTTCCGCTAACAGCGGCG	926	LI	LIR2
E29	IS150	848	IS	IS150
E30	CGCTAACAGCGGCGTCTTC	929	LI	LDR2
E32	IS150	848	IS	IS150
E33	IS2	781	IS	IS2
E34	IS150	848	IS	IS150
E35	IS150	848	IS	IS150
E36	ATTGGCGGTGCC(del)	96	LI	LDR1
E37	IS2	1081	IS	IS2
E38	GCA→GAA	350	BPS	GC→TA
E40	IS2	1327	IS	IS2
E41	TGCTGCC	885	LI	Other-LI
E42	IS150	848	IS	IS150
E43	CGCTAACAGCGGCGTCTTC( ins)	948	LI	LIR2
E44	IS150	848	IS	IS150
E45	G→T (GAA-TAA)	1306	BPS	GC→TA
E46	IS150	848	IS	IS150
E47	C→A (TCT-TAT)	1321	BPS	GC→AT
E48	IS1	756	IS	IS1
Culture F
Isolates	DNA change	Position in cycA	Mutation class	Mutation type
F4	ATTGGCGGTGCC(del)	96	LI	LDR1
F5	IS150	848	IS	IS150
F6	IS150	858	IS	IS150
F8	IS150	958	IS	IS150
F9	LLD	599	LI	Other_LI
F10	GATT-ATCC(GATTAATCC)	1168	SI	AT+1
F11	IS2	299	IS	IS2
F12	IS2	226	IS	IS2
F13	IS150	848	IS	IS150
F14	IS150	848	IS	IS150
F15	IS150	848	IS	IS150
F16	IS2	185	IS	IS2
F17	CTTCCGCTAACAGCGGCGT	945	LI	LI945
F18	IS150	858	IS	IS150
F19	GATT-ATCC(GATTAATCC)	1168	SI	AT+1
F23	IS150	848	IS	IS150
F24	IS150	848	IS	IS150
F25	CGCTAACAGCGGCGTCTTC	948	LI	LI948
F26	GCGTCTTCCGCTAACAGCGG(del)	923	LI	LD923
F27	IS2	1081	IS	IS2
F28	GGTTTATCGCGCTGG	1346	LI	LD1346
F29	IS150	848	IS	IS150
F30	19 bp del	917	LI	LD918
F31	GCGGCGTCTTCCGCTAACA	918	LI	AT+1
F32	IS150	848	IS	IS150
F33	CAG-TAG	1198	BPS	GC→AT
F34	IS150	848	IS	IS150
F35	AAAA-GTCG(AAAAAGTCG)	14	SI	AT+1
F36	IS150	858	IS	GC-1
F37	GCGTGGTGATGT(del)	1073	LI	LD1073
F38	TCATTGGTTT(TCATT-GTTT)	90	SI	GC-1
F39	CTTCCGCTAACAGCGGCGT(del)	926	LI	LD926
F40	ACAACAGCTG(ACAA--GCTG)	700	SI	LD700
F41	IS150	848	IS	IS150
F42	IS150	858	LI	IS150
F43	CTTCCGCTAACAGCGGCGT(ins)	945	LI	LI945
F44	IS150	858	IS	IS150
F45	TTA-TTC	632	BPS	AT→CG
F46	IS150	851	IS	IS150
F47	IS150	848	IS	IS150
F48	IS150	851	IS	IS150
	Note: ins=insertion and del=deletion
