# Supplementary material for: A shifting mutational landscape in 6 nutritional states: Stress-induced mutagenesis as a series of distinct stress input–mutation output relationships
Source: PLoS Biol. 2017 Jun 8;15(6):e2001477. doi: 10.1371/journal.pbio.2001477 (PMC5464527; doi:10.1371/journal.pbio.2001477)
Supplement: S1 Data — (XLSX) [file pbio.2001477.s002.xlsx]

## Sheet: Fig2A
Mutation rate in cycA (10-7/generation)
Nutritional state	Assay 1	Assay 2	Assay 3	Assay 4	Assay 5	Assay 6	Assay 7	Assay 8	Average	St.Dev	Two-tailed T-Test against the nutrient- unlimited condition (P value)	Two-tailed T-Test between P and C limitations (P value)
Carbon limitation	2.93907	3.63362	3.18889	2.88262	3.19637	3.50402			3.2241	0.298639	1.94957e-05	3.23926e-06
Phosphate limitation	6.10986	5.34087	4.31346	5.23485	6.09553	6.12553	5.98407	5.2028	5.55087	0.646232	2.05435e-08	n.a.
Nitrogen limitation	0.360717	1.40205	1.1905	1.0378	2.37483	0.425444			1.13189	0.738098	0.272985	n.a.
Iron limitation	0.514997	1.01197	1.10272	1.62061	1.5405	0.918685			1.11825	0.411324	0.118807	n.a.
Oxygen limitation	1.35833	0.600035	1.53124	1.83681	0.686415	1.0236			1.17274	0.487997	0.110942	n.a.
Nutrient excess (unlimited)	0.7263	0.97	0.52						0.734	0.22	n.a.	n.a.
											Note: n.a. = not analysed

## Sheet: Fig2B
Mutation rate in cycA (10-7/generation)
Nutritional state	BPS	SI	LI	IS
Un	0.23	0.07	0.33	0.14
Fe	0.43	0.19	0.33	1.4
O	0.16	0.02	0.42	0.87
N	0.68	0.2	0.12	0.3
P	2.2	1.3	2.2	0.26
C	1.53	0.48	0.66	1.1

## Sheet: Fig2C
Propotion of four classes of mutations in cycA (%)
Nutritional state	BPS	SI	LI	IS
Un	30	9	43	18
Fe	18	8	14	60
O	11	1	29	59
N	52	15	9	23
P	37	22	37	4
C	41	13	18	29

## Sheet: Fig3A
Fitness (selection coefficient, S h-1)
Iron Limitation
Mutational type	Expt1	Expt2	Expt3	Expt4	Avg	Stdev
BPS	-0.004	-0.001	0.002		-0.001	0.00244949
IS	0.002	0.001	0.004		0.00233333	0.00124722
SI	0.002	-0.001	-0.0057	-0.0084	-0.003275	0.0040357
LI	0.0044	0.0021			0.00325	0.00115
Carbon limitation
Mutational type	Expt1	Expt2	Expt3	Expt4	Avg	Stdev
BPS	-0.003	-0.001	0.003	-0.003	-0.001	0.00244949
IS	0.002	0.001			0.0015	0.0005
SI	0.002	-0.001			0.0005	0.0015
LI	0.0004	0.001			0.0007	0.0003
Oxygen limitation
Mutational type	Expt1	Expt2	Avg	Stdev
IS	0.0035	0.0045	0.004	0.0005
BPS	0.0039	-0.0068	-0.00145	0.00535
SI	0.0032	0.004	0.0036	0.0004
LI	0.003	0.008	0.0055	0.0025
Phosphate limitation
Mutational type	Expt1	Expt2	Expt3	Avg	Stdev
IS	0.0003	-0.001	-0.004	-0.00156667	0.00180062
BPS	-0.0015	0.001		-0.00025	0.00125
SI	-0.012	0.004	-0.015	-0.00766667	0.00834
LI	0.0002	-0.008	-0.006	-0.0046	0.00349094
Nitrogen limitation
Mutational type	Expt1	Expt2	Expt3	Avg	Stdev
IS	0.0042	-0.0015	-0.004	-0.000433333	0.00343155
BPS	-0.005	-0.001	0.003	-0.001	0.00326599
SI	-0.008	0.0005	-0.0075	-0.005	0.00389444
LI	0.0002	0.0018	0.0026	0.00153333	0.000997775
Nutrient excess (unlimitation)
Mutational type	Expt1	Expt2	Avg	Stdev
IS	-0.003	0.0089	0.00295	0.00595
BPS	0.0017	0.00058	0.00114	0.00056
SI	0.0025	-0.001	0.00075	0.00175
LI	0	0.001	0.0005	0.0005

## Sheet: Fig3D
Mutation rate in cycA (10-8/generation)
BPS
Nutritional state	Assay 1	Assay 2	Assay 3	Assay 4	Assay 5	Assay 6	Average	StDev	Two-tailed T-Test against the nutrient excess condition (P value)
Un (excess)	2.56	2.43	0.365	3.65	1.34	2.19	2.08917	1.12412	1
Fe	5.64	4.44	3.2	5.38	5.41	3.88	4.65833	0.982821	0.00185801
O	0.698	0.318	0	1.75	2.64	4.52	1.65433	1.71055	0.615877
N	3.92	5.02	4.49	6.03	7.24	7.24	5.65667	1.40966	0.000775015
P	24.3	25.4	20.5	20.6	21.8	9.92	20.42	5.51449	0.000342359
C	18.6	16	13.3	12	10.5	10.8	13.5333	3.18852	0.000137441
IS
Nutritional state	Assay 1	Assay 2	Assay 3	Assay 4	Assay 5	Assay 6	Average	StDev	Two-tailed T-Test against the nutrient excess condition (P value)
Un (excess)	1.46	1.1	0.949	1.83	2.34	1.46	1.52317	0.505585	1
Fe	14.9	15.3	12.9	12.5	9.86	9.29	12.4583	2.49091	9.15725e-05
O	12.2	7.06	8.58	3.08	10.6	11.9	8.90333	3.46815	0.0032496
N	5.5	3.33	1.81	-1.2	5.24	5.48	3.36	2.67602	0.154897
P	0.139	0.22	0.812	5.16	5.4	2.35	2.34683	2.40788	0.4448
C	9.06	10.8	11.5	11.9	11.6	17.3	12.0267	2.7781	0.000203915
LI
Nutritional state	Assay 1	Assay 2	Assay 3	Assay 4	Assay 5	Assay 6	Average	StDev	Two-tailed T-Test against the nutrient excess condition (P value)
Un (excess)	2.56	3.5	5.33	2.26	3.07	2.56	3.21333	1.12655	1
Fe	2.48	1.49	0.199	3.98	1.76	3.88	2.29817	1.46377	0.23195
O	5.3	1.37	0.443	10.3	3.57	3.58	4.09383	3.50022	0.57479
N	1.09	3.74	1.59	5.77	1.56	1.52	2.545	1.83731	0.452892
P	30.4	36.1	6.98	31	25.6	22.3	25.3967	10.196	0.00301543
C	11.4	3	1.02	16.3	1.97	5.64	6.555	6.05925	0.237015
SI
Nutritional state	Assay 1	Assay 2	Assay 3	Assay 4	Assay 5	Assay 6	Average	StDev	Two-tailed T-Test against the nutrient excess condition (P value)
Un (excess)	0.73	0.219	0.146	0.219	0.584	1.1	0.499667	0.375018	1
Fe	0.183	3.44	1.97	1.15	2.47	1.79	1.83383	1.11336	0.0312981
O	-1.21	-0.365	0.419	0.427	-0.231	1.44	0.08	0.899308	0.320909
N	2.18	3.32	3.85	4.49	2.67	1.06	2.92833	1.22956	0.00392253
P	6.14	9.54	11	15.7	17.2	21.3	13.48	5.57618	0.00228419
C	2.69	5.96	6.36	5.99	6.09	3.83	5.15333	1.51679	0.000504973

## Sheet: Fig4A
Mutation rates of the 16 individual types of mutation in the six nutritional states
Rate: 10-9/cycA/generation
Carbon limitation
Mutation	Assay 1	Assay 2	Assay 3	Assay 4	Assay 5	Assay 6	Average	St.Dev	Two-tailed T-Test between nutrient excess and C limitation (P value)	Two-tailed T-Test between P and C limitations (P value)	Ti/Tv
AT→GC	12.7152	19.0728	0	33.9072	0	33.9072	16.6004	15.3063	0.0234279	0.236049	1.89485
GC→AT	89.0065	95.3641	82.1599	84.7681	63.5761	84.7681	83.2738	10.7028	7.22768e-08	0.0948379
GC→TA	25.4304	28.6092	23.4742	16.9536	12.7152	33.9072	23.515	7.71113	0.000516634	3.70219e-06
GC→CG	12.7152	0	0	0	0	0	2.1192	5.19097	0.600683	0.769192
AT→TA	0	0	0	0	0	0	0	0	0.0524838	0.0109495
AT→CG	12.7152	9.53641	46.9485	16.9536	76.2913	0	27.0742	28.8669	0.0570098	0.567048
Phosphate limitation
Mutation	Assay 1	Assay 2	Assay 3	Assay 4	Assay 5	Assay 6	Average	St.Dev	Two-tailed T-Test between nutrient excess and P limitation (P value)	Two-tailed T-Test between P and N limitations (P value)	Ti/Tv
AT→GC	0	14.6514	0	0	27.4713	8.42454	8.42454	11.0858	0.14767	0.340301	0.432002
GC→AT	73.2569	14.6514	16.9054	73.2569	96.1496	80.8878	59.1846	34.6532	0.0144639	0.0438437
GC→TA	109.885	102.56	101.433	73.2569	68.6783	91.1625	91.1625	16.8051	5.01874e-05	4.15413e-05
GC→CG	0	14.6514	0	0	0	2.93027	2.93027	5.86055	0.487219	0.910844
AT→TA	24.419	14.6514	67.6217	36.6284	0	28.6641	28.6641	22.8785	0.0310123	0.0754088
AT→CG	12.2095	58.6055	33.8109	36.6284	27.4713	33.7451	33.7451	15.03	0.00406661	0.0584619
Nitrogen limitation
Mutation	Assay 1	Assay 2	Assay 3	Assay 4	Assay 5	Assay 6	Average	St.Dev	Two-tailed T-Test between nutrient excess and N limitation (P value)	Two-tailed T-Test between O and N limitations (P value)	Ti/Tv
AT→GC	0	0	4.02578	6.84382	0	9.77689	3.44108	4.18536	0.170219	0.0545534	0.571333
GC→AT	30.417	12.4433	20.1289	27.3753	28.5159	9.77689	21.4429	8.77007	0.00977381	0.0027723
GC→TA	15.2085	18.665	12.0773	20.5315	5.70319	14.6653	14.4751	5.24413	0.0153951	0.00258908
GC→CG	7.60425	6.22166	0	0	5.70319	0	3.25485	3.61927	0.218402	0.040312
AT→TA	0	0	8.05156	0	17.1096	19.5538	7.45248	9.01863	0.135822	0.0683238
AT→CG	15.2085	31.1083	24.1547	13.6876	11.4064	14.6653	18.3718	7.61397	0.00394263	0.000573984
Oxygen limitation
Mutation	Assay 1	Assay 2	Assay 3	Assay 4	Assay 5	Assay 6	Average	St.Dev	Two-tailed T-Test between nutrient excess and O limitation (P value)	Two-tailed T-Test between Fe and O limitations (P value)	Ti/Tv
AT→GC	0	0	0	0	0	0	0	0	0.198549	0.363217	0.747573
GC→AT	8.0377	5.35847	6.43016	5.35847	8.0377	8.0377	6.8767	1.33066	0.707223	0.135823
GC→TA	8.0377	8.0377	4.82262	7.14462	8.0377	0	6.01339	3.1985	0.577076	0.0519726
GC→CG	0	0	0	0	0	0	0	0	0.0965941	0.0505945
AT→TA	0	0	3.21508	0	0	0	0.535847	1.31255	0.612044	0.0221335
AT→CG	0	2.67923	1.60754	3.57231	0	8.0377	2.64946	3.00035	0.549676	0.282171
Iron limitation
Mutation	Assay 1	Assay 2	Assay 3	Assay 4	Assay 5	Assay 6	Average	St.Dev	Two-tailed T-Test between nutrient excess and Fe limitation (P value)		Ti/Tv
AT→GC	7.60425	0	0	0	0	0	1.26737	3.10442	0.670683		0.384119
GC→AT	7.60425	11.4064	0	15.7934	37.33	34.2191	17.7255	14.9444	0.16329
GC→TA	22.8127	34.2191	34.2191	31.5869	6.22166	0	21.5099	14.9846	0.0633415
GC→CG	22.8127	11.4064	8.55478	10.529	0	0	8.88381	8.4975	0.0750559
AT→TA	7.60425	11.4064	17.1096	5.26448	18.665	0	10.0083	7.1522	0.0257694
AT→CG	0	0	8.55478	5.26448	6.22166	34.2191	9.04334	12.8052	0.355282
Nutrient excess (unlimited)
Mutation	Assay 1	Assay 2	Assay 3	Assay 4	Assay 5	Assay 6	Average	St.Dev			Ti/Tv
AT→GC	0	0	0	2.6121	0	1.39312	0.667536	1.10365			0.654558
GC→AT	5.57248	15.1977	8.60456	2.6121	8.03722	5.57248	7.59942	4.29012
GC→TA	8.35871	5.69912	7.37534	2.6121	8.03722	9.75183	6.97239	2.51304
GC→CG	2.78624	0	1.22922	2.6121	0	0	1.10459	1.32487
AT→TA	1.39312	0	0	2.6121	0	1.39312	0.899723	1.08144
AT→CG	2.78624	0	3.68767	7.83629	4.82233	2.78624	3.65313	2.59675

## Sheet: Fig4B
Mutation rate in cycA/generation
Nutrient excess (unlimited)
Mutation	Assay 1	Assay 2	Assay 3	Assay 4	Assay 5	Assay 6	Average	St.Dev	Rate(10-9/cycA/generation)	St.Dev
IS150	3.80208e-09	6.08333e-09	1.52083e-08	3.37963e-09	7.60417e-09	1.08631e-08	7.82344e-09	4.13866e-09	7.82344	4.13866
IS1	1.90104e-09	6.08333e-09	0	1.68981e-09	5.06944e-09	4.34524e-09	3.18148e-09	2.13408e-09	3.18148	2.13408
IS2	9.50521e-09	0	0	1.68981e-09	1.26736e-09	0	2.07706e-09	3.38933e-09	2.07706	3.38933
Other-ISs	0	3.04167e-09	0	8.44907e-09	1.26736e-09	0	2.12635e-09	3.03086e-09	2.12635	3.03086
Iron limitation
Mutation	Assay 1	Assay 2	Assay 3	Assay 4	Assay 5	Assay 6	Average	St.Dev	Rate(10-9/cycA/generation)	St.Dev	Two-tailed T-Test between nutrient excess and Fe limitation (P value)
IS150	1.11354e-07	8.59571e-08	1.01586e-07	1.33254e-07	1.23075e-07	1.08198e-07	1.10571e-07	1.50759e-08	110.571	15.0759	8.86749e-06
IS1	0	7.81429e-09	7.81429e-09	0	0	0	2.60476e-09	3.68369e-09	2.60476	3.68369	0.769666
IS2	1.17214e-08	7.81429e-09	0	7.40301e-09	0	0	4.48979e-09	4.69593e-09	4.48979	4.69593	0.375619
Other-ISs	1.75821e-08	3.90714e-08	3.12571e-08	0	1.75821e-08	3.24593e-08	2.2992e-08	1.29335e-08	22.992	12.9335	0.0143738
Oxygen limitation
Mutation	Assay 1	Assay 2	Assay 3	Assay 4	Assay 5	Assay 6	Average	St.Dev	Rate(10-9/cycA/generation)	St.Dev	Two-tailed T-Test between nutrient excess and O limitation (P value)
IS150	4.88968e-08	7.02892e-08	4.65822e-08	7.56961e-08	5.19059e-08	7.07807e-08	6.06918e-08	1.17928e-08	60.6918	11.7928	6.4514e-05
IS1	3.7613e-09	0	1.33092e-08	0	1.29765e-08	0	5.00783e-09	5.90481e-09	5.00783	5.90481	0.538451
IS2	3.38517e-08	1.08137e-08	2.66184e-08	1.08137e-08	2.16274e-08	1.57291e-08	1.9909e-08	8.41909e-09	19.909	8.41909	0.00369259
Other-ISs	0	5.40686e-09	0	0	0	0	9.01144e-10	2.01502e-09	0.901144	2.01502	0.471487
Nitrogen limitation
Mutation	Assay 1	Assay 2	Assay 3	Assay 4	Assay 5	Assay 6	Average	St.Dev	Rate(10-9/cycA/generation)	St.Dev	Two-tailed T-Test between nutrient excess and N limitation (P value)
IS150	2.55925e-08	1.72833e-08	1.51229e-08	2.01638e-08	1.81474e-08	1.37481e-08	1.8343e-08	3.8409e-09	18.343	3.8409	0.00195352
IS1	2.32659e-09	8.64164e-09	0	0	2.01638e-09	8.24884e-09	3.53891e-09	3.58368e-09	3.53891	3.58368	0.852729
IS2	0	0	7.56143e-09	0	4.03276e-09	2.74961e-09	2.39063e-09	2.7901e-09	2.39063	2.7901	0.876399
Other-ISs	2.32659e-09	4.32082e-09	7.56143e-09	1.00819e-08	6.04915e-09	5.49922e-09	5.97319e-09	2.43798e-09	5.97319	2.43798	0.0526253
Phosphate limitation
Mutation	Assay 1	Assay 2	Assay 3	Assay 4	Assay 5	Assay 6	Average	St.Dev	Rate(10-9/cycA/generation)	St.Dev	Two-tailed T-Test between nutrient excess and P limitation (P value)
IS150	0	1.29444e-08	8.62963e-09	0	2.58889e-08	1.03556e-08	9.63642e-09	8.77817e-09	9.63642	8.77817	0.688463
IS1	2.58889e-08	1.29444e-08	1.72593e-08	2.87654e-09	0	1.03556e-08	1.15541e-08	8.66219e-09	11.5541	8.66219	0.0839071
IS2	0	0	0	5.75308e-09	0	5.17778e-09	1.82181e-09	2.58178e-09	1.82181	2.58178	0.896275
Other-ISs	0	0	0	2.87654e-09	0	0	4.79424e-10	1.07202e-09	0.479424	1.07202	0.294078
Carbon limitation
Mutation	Assay 1	Assay 2	Assay 3	Assay 4	Assay 5	Assay 6	Average	St.Dev	Rate(10-9/cycA/generation)	St.Dev	Two-tailed T-Test between nutrient excess and C limitation (P value)
IS150	1.02947e-07	8.23575e-08	9.43679e-08	1.00659e-07	7.54944e-08	7.54944e-08	8.85534e-08	1.13063e-08	88.5534	11.3063	3.56317e-06
IS1	1.02947e-08	3.08841e-08	1.88736e-08	0	1.88736e-08	1.88736e-08	1.62999e-08	9.43679e-09	16.2999	9.43679	0.0256447
IS2	0	0	0	0	0	1.88736e-08	3.1456e-09	7.03377e-09	3.1456	7.03377	0.768247
Other-ISs	0	0	0	1.25824e-08	1.88736e-08	0	3.1456e-09	7.03377e-09	3.1456	7.03377	0.426163

## Sheet: Fig4C
Mutation rate in cycA/generation
Nutrient excess (unlimited)
Mutation	Assay 1	Assay 2	Assay 3	Assay 4	Assay 5	Assay 6	Average	St.Dev	Rate(10-9/cycA/generation)	St.Dev	Two-tailed T-Test between nutrient excess and Fe limitation (P value)	Two-tailed T-Test between P limitation and nutrient excess (P value)
AT-1	9.97667e-10	0	0	0	0	2.49417e-09	5.81972e-10	9.29521e-10	0.581972	0.929521	0.032343	0.0258906
AT+1	0	0	4.98833e-09	0	1.24708e-09	8.31389e-10	1.1778e-09	1.77043e-09	1.1778	1.77043	0.430541	0.0022794
GC-1	1.99533e-09	0	0	0	3.74125e-09	1.66278e-09	1.23323e-09	1.39152e-09	1.23323	1.39152	0.0465579	0.00203521
GC+1	1.99533e-09	0	0	0	0	0	3.32556e-10	7.43617e-10	0.332556	0.743617	0.363217	0.0646098
Iron limitation
Mutation	Assay 1	Assay 2	Assay 3	Assay 4	Assay 5	Assay 6	Average	St.Dev	Rate(10-9/cycA/generation)	St.Dev	Two-tailed T-Test between O and Fe limitations (P value)	Two-tailed T-Test between P and Fe limitations (P value)
AT-1	0	6.1111e-09	1.22222e-08	0	7.33332e-09	4.58333e-09	5.04166e-09	4.26228e-09	5.04166	4.26228	0.0497146	0.0392595
AT+1	0	1.22222e-08	6.1111e-09	0	0	0	3.05555e-09	4.66743e-09	3.05555	4.66743	0.231589	0.00222879
GC-1	1.83333e-08	0	0	1.83333e-08	1.1e-08	1.375e-08	1.02361e-08	7.67698e-09	10.2361	7.67698	0.0304151	0.00332018
GC+1	0	0	0	0	0	0	0	0	0	0	n.a.	0.0604326
Oxygen limitation
Mutation	Assay 1	Assay 2	Assay 3	Assay 4	Assay 5	Assay 6	Average	St.Dev	Rate(10-9/cycA/generation)	St.Dev	Two-tailed T-Test between O and N limitations (P value)	Two-tailed T-Test between O limitation and nutrient excess (P value)
AT-1	0	0	0	0	8.10935e-10	0	1.35156e-10	3.02218e-10	0.135156	0.302218	0.018744	0.345839
AT+1	0	0	8.10935e-10	0	0	5.40623e-10	2.2526e-10	3.27983e-10	0.22526	0.327983	0.0454359	0.286786
GC-1	0	0	0	8.10935e-10	0	2.70312e-10	1.80208e-10	2.98841e-10	0.180208	0.298841	8.46082e-05	0.154004
GC+1	0	0	0	0	0	0	0	0	0	0	0.363217	0.363217
Nitrogen limitation
Mutation	Assay 1	Assay 2	Assay 3	Assay 4	Assay 5	Assay 6	Average	St.Dev	Rate(10-9/cycA/generation)	St.Dev	Two-tailed T-Test between P and N limitations (P value)	Two-tailed T-Test between N limitation and nutrient excess (P value)
AT-1	4.18366e-09	1.95237e-08	5.85712e-09	6.50791e-09	4.88093e-09	1.75714e-08	9.75412e-09	6.28566e-09	9.75412	6.28566	0.0636341	0.0218842
AT+1	4.18366e-09	0	5.85712e-09	6.50791e-09	9.76186e-09	0	4.38509e-09	3.51382e-09	4.38509	3.51382	0.00343938	0.108912
GC-1	1.67346e-08	9.76186e-09	1.75714e-08	1.62698e-08	1.46428e-08	1.17142e-08	1.44491e-08	2.82176e-09	14.4491	2.82176	0.00664117	2.47825e-05
GC+1	4.18366e-09	0	0	0	0	0	6.97276e-10	1.55916e-09	0.697276	1.55916	0.0343972	0.650888
Phosphate limitation
Mutation	Assay 1	Assay 2	Assay 3	Assay 4	Assay 5	Assay 6	Average	St.Dev	Rate(10-9/cycA/generation)	St.Dev	Two-tailed T-Test between P and C limitations (P value)	Two-tailed T-Test between P limitation and nutrient excess (P value)
AT-1	1.92626e-08	3.37096e-08	9.63132e-08	2.45161e-08	4.04516e-08	1.68548e-08	3.8518e-08	2.70902e-08	38.518	27.0902	0.120727	0.0258906
AT+1	3.85253e-08	3.37096e-08	1.92626e-08	3.67741e-08	1.34839e-08	1.68548e-08	2.64351e-08	1.01402e-08	26.4351	10.1402	0.0113377	0.0022794
GC-1	5.77879e-08	6.74193e-08	1.92626e-08	6.12902e-08	4.04516e-08	8.42741e-08	5.50809e-08	2.06047e-08	55.0809	20.6047	0.00488325	0.00203521
GC+1	1.92626e-08	0	0	1.2258e-08	4.04516e-08	1.68548e-08	1.48045e-08	1.37033e-08	14.8045	13.7033	0.825646	0.0646098
Carbon limitation
Mutation	Assay 1	Assay 2	Assay 3	Assay 4	Assay 5	Assay 6	Average	St.Dev	Rate(10-9/cycA/generation)	St.Dev	Two-tailed T-Test between C limitation and nutrient excess (P value)	Two-tailed T-Test between P and C limitations (P value)
AT-1	2.57579e-08	1.03031e-08	0	1.03031e-08	2.06063e-08	2.57579e-08	1.54547e-08	9.40544e-09	15.4547	9.40544	0.0164085	0.120727
AT+1	0	1.03031e-08	1.28789e-08	1.03031e-08	1.03031e-08	1.28789e-08	9.44455e-09	4.378e-09	9.44455	4.378	0.00651899	0.0113377
GC-1	2.57579e-08	1.03031e-08	1.28789e-08	0	2.06063e-08	1.28789e-08	1.37375e-08	8.09997e-09	13.7375	8.09997	0.0175625	0.00488325
GC+1	0	2.06063e-08	2.57579e-08	3.09094e-08	0	0	1.28789e-08	1.32179e-08	12.8789	13.2179	0.0872554	0.825646
											Note: n.a. = not analysed

## Sheet: Fig4D
Mutation rate in cycA/generation
Nutrient excess
Mutation	Assay 1	Assay 2	Assay 3	Assay 4	Assay 5	Assay 6	average	Stdev	Rate per 10^9	Stdev per 10^9
LDR1	0	6.41667e-09	0	2.91667e-09	2.00521e-09	4.58333e-09	2.65365e-09	2.32585e-09	2.65365	2.32585
LDR2	9.16667e-09	6.41667e-09	3.20833e-09	2.91667e-09	1.60417e-08	6.875e-09	7.4375e-09	4.41029e-09	7.4375	4.41029
LIR2	1.60417e-08	1.71111e-08	2.78056e-08	2.04167e-08	2.00521e-09	4.58333e-09	1.46606e-08	8.90267e-09	14.6606	8.90267
Other-LIs	6.875e-09	2.13889e-09	1.06944e-09	5.83333e-09	1.20312e-08	1.60417e-08	7.3316e-09	5.26916e-09	7.3316	5.26916
Iron limitation
Mutation	Assay 1	Assay 2	Assay 3	Assay 4	Assay 5	Assay 6	average	Stdev	Rate per 10^9	Stdev per 10^9	Two-tailed T-Test between Fe limitation and nutrient excess (P value)
LDR1	5.75142e-09	3.83428e-09	3.28653e-09	2.55619e-09	1.15028e-08	0	4.48854e-09	3.57186e-09	4.48854	3.57186	0.362048
LDR2	3.83428e-09	7.66856e-09	9.85958e-09	2.55619e-09	5.75142e-09	1.78933e-08	7.92723e-09	5.05731e-09	7.92723	5.05731	0.873677
LIR2	7.66856e-09	7.66856e-09	6.57305e-09	5.11238e-09	0	5.11238e-09	5.35582e-09	2.61351e-09	5.35582	2.61351	0.067214
Other-LIs	5.75142e-09	3.83428e-09	3.28653e-09	1.27809e-08	5.75142e-09	0	5.2341e-09	3.88669e-09	5.2341	3.88669	0.491578
Oxygen limitation
Mutation	Assay 1	Assay 2	Assay 3	Assay 4	Assay 5	Assay 6	average	Stdev	Rate per 10^9	Stdev per 10^9	Two-tailed T-Test between O limitation and nutrient excess (P value)
LDR1	5.45364e-09	0	2.9216e-09	2.40602e-09	6.81706e-09	3.71839e-09	3.55278e-09	2.18449e-09	3.55278	2.18449	0.542816
LDR2	1.90878e-08	1.50693e-08	1.16864e-08	1.68421e-08	6.81706e-09	1.11552e-08	1.3443e-08	4.04733e-09	13.443	4.04733	0.0489121
LIR2	8.18047e-09	1.50693e-08	0	4.81204e-09	1.36341e-08	1.11552e-08	8.80851e-09	5.1953e-09	8.80851	5.1953	0.239724
Other-LIs	8.18047e-09	1.07638e-08	2.62944e-08	1.68421e-08	1.36341e-08	1.48736e-08	1.50981e-08	7.28268e-09	15.0981	7.28268	0.0500071
Nitrogen limitation
Mutation	Assay 1	Assay 2	Assay 3	Assay 4	Assay 5	Assay 6	average	Stdev	Rate per 10^9	Stdev per 10^9	Two-tailed T-Test between N limitation and nutrient excess (P value)
LDR1	2.67747e-09	7.82645e-09	3.63371e-09	3.63371e-09	4.62472e-09	1.2718e-08	5.85234e-09	3.47529e-09	5.85234	3.47529	0.122396
LDR2	9.37115e-09	7.82645e-09	7.26742e-09	1.81685e-09	9.24944e-09	0	5.92189e-09	3.65896e-09	5.92189	3.65896	0.567818
LIR2	4.01621e-09	0	0	7.26742e-09	4.62472e-09	0	2.65139e-09	2.83296e-09	2.65139	2.83296	0.0282549
Other-LIs	9.37115e-09	9.78306e-09	1.45348e-08	1.2718e-08	6.93708e-09	1.2718e-08	1.10103e-08	3.33243e-09	11.0103	3.33243	0.201502
Phosphate limitation
Mutation	Assay 1	Assay 2	Assay 3	Assay 4	Assay 5	Assay 6	average	Stdev	Rate per 10^9	Stdev per 10^9	Two-tailed T-Test between P limitation and nutrient excess (P value)
LDR1	9.66852e-08	1.07376e-07	1.01519e-07	7.93121e-08	5.43854e-08	9.06423e-08	8.83201e-08	1.75378e-08	88.3201	17.5378	9.44981e-05
LDR2	6.04282e-08	3.90459e-08	2.53799e-08	4.75872e-08	9.06423e-08	5.43854e-08	5.29115e-08	2.02521e-08	52.9115	20.2521	0.00347834
LIR2	3.62569e-08	2.92845e-08	0	1.58624e-08	9.06423e-08	5.43854e-08	3.77386e-08	2.90183e-08	37.7386	29.0183	0.0834828
Other-LIs	6.04282e-08	7.80919e-08	1.26899e-07	1.11037e-07	1.81285e-08	5.43854e-08	7.48284e-08	4.17935e-08	74.8284	41.7935	0.00246845
Carbon limitation
Mutation	Assay 1	Assay 2	Assay 3	Assay 4	Assay 5	Assay 6	average	Stdev	Rate per 10^9	Stdev per 10^9	Two-tailed T-Test between C limitation and nutrient excess (P value)
LDR1	0	0	1.86984e-08	8.18057e-09	1.63611e-08	1.86984e-08	1.03231e-08	8.10837e-09	10.3231	8.10837	0.0897748
LDR2	1.09074e-08	9.34922e-09	9.34922e-09	1.22709e-08	0	9.34922e-09	8.53766e-09	3.96695e-09	8.53766	3.96695	0.687205
LIR2	1.63611e-08	9.34922e-09	1.86984e-08	1.22709e-08	0	0	9.44661e-09	7.30148e-09	9.44661	7.30148	0.336019
Other-LIs	3.8176e-08	4.67461e-08	1.86984e-08	3.27223e-08	4.90834e-08	3.73969e-08	3.71372e-08	1.21082e-08	37.1372	12.1082	0.000435193

## Sheet: Fig4E
Propotion of mutations in cycA (%)
BPSs
	Proportion of base pair substitutions (%)
Nutritional state	AT→GC	GC→AT	GC→TA	GC→CG	AT→TA	AT→CG
Un	3.33	36.19	33.33	5.24	4.29	17.62
Fe	1.9	25.88	31.43	13.01	14.62	13.16
O	0	43.13	37.5	0	3.13	16.25
N	4.96	31.24	21.17	4.82	10.95	26.86
P	3.82	24.94	41.51	1.32	13.06	15.34
C	10.88	54.59	15.4	1.38	0	17.76
ISs
	Proportion of IS transposition (%)
Nutritional state	IS150	IS1	IS2	Other-ISs
Un	51.32	21.05	13.82	13.82
Fe	78.61	1.85	3.2	16.35
O	70.17	5.78	23.01	1.04
N	60.6	11.59	7.95	19.87
P	40.85	49.36	7.66	2.13
C	78.27	14.4	2.74	4.59
SIs
	Proportion of SI transposition (%)
Nutritional state	AT-1	AT+1	GC-1	GC+1
Un	18.18	36.36	36.36	9.09
Fe	27.32	16.94	55.74	0
O	20	40	40	0
N	33.45	15.02	49.15	2.39
P	28.56	19.58	40.88	10.98
C	30.1	18.25	26.6	25.05
LIs
	Proportion of LI transposition (%)
Nutritional states	LDR1	LDR2	LIR2	Other-LIs
Un	8.41	23.05	45.79	22.74
Fe	19.57	34.35	23.48	22.61
O	8.8	32.76	21.52	36.92
N	23.14	23.14	10.59	43.14
P	34.8	20.85	14.86	29.48
C	15.77	13.02	14.4	56.81

[truncated: 8 more sheets: Fig5, Fig6A, Fig6B, Fig6C, Fig6E, Fig7, Fig8A,B,C, Fig8D,E,F]
